# Supplementary material for: Cell type-specific Ca2+ signals govern mouse seminiferous tubule physiology
Source: PLoS Biol. 2026 Jul 24;24(7):e3003910. doi: 10.1371/journal.pbio.3003910 (PMC13399359; doi:10.1371/journal.pbio.3003910)
Supplement: S1 Data — Each sheet corresponds to a specific figure. (XLSX) [file pbio.3003910.s013.xlsx]

## Sheet: Figure 1
	Figure 1 D			Figure 1 E			Figure 1 F			Figure 1 H								Figure 1 I									Figure 1 J
	number of events /10 min			number of cells			CV of peak distance			rise time (s)								FDHM (s)									decay time (s)
				sporadic	frequent					frequent activity	sporadic activity							frequent activity	sporadic activity								frequent activity	sporadic activity
	3			1215	571		0.729504			1.55968	0.837486		Statistics Figure 1 H					5.44728	25			Statistics Figure 1 I					1.08333	5			Statistics Figure 1 J
	1						0.0815109			1.34806	0.616886							2.6959	1.66667								1.05	12
	6						0.682455			1.7644	3.19475							2.40518	2.66667								1.125	8
	10						0.128241			2.44824	1.62637			Mann-Whitney-U test				16.7108	4				Mann-Whitney-U test				3.15	11.3333				Mann-Whitney-U test
	12						0.0493528			1.55033	0.91694		Test statistics	233476				5.25071	2.16667			Test statistics	119568				3	2			Test statistics	114206
	3						0.2864			0.658918	1.58698		associated degrees of freedom	n1=568; n2=1158				1.56192	4			associated degrees of freedom	n1=568; n2=1097				10.2143	3.25			associated degrees of freedom	n1=532; n2=1142
	3						0.0126949			0.596069	1.50502		effect size	0.236				1.38514	31.25			effect size	0.506				8.33333	11.5			effect size	0.503
	1						0.27411			0.798386	0.787214		confidence intervall	0.187	0.282			1.91709	13.25			confidence intervall	0.468	0.539			7	0.5			confidence intervall	0.469	0.536
	2						0.0340774			0.972278	1.53997							4.43153	13.6								2.66667	3.75
	2						0.0855734			0.715453	3.4926		p-Value	9.35712e-23				1.51484	13			p-Value	1.111e-94				26.6667	1.3			p-Value	3.4874e-94
	1						0.47569			0.97778	1.44409							1.5571	21								3.63636	28
	2						0.0113137			0.674001	3.1295							1.67229	1								1	22
	10						0.63345			1.31492	1.79043							4.41234	15								0.714286	0.75
	5						0.515997			0.609034	1.68472							1.43769	29.5								0.8125	1
	3						0.291162			1.21889	1.79991							4.12717	11.3333								1.14286	11
	7						0.160375			1.16666	2.5993							5.2665	27								0.611111	17.3333
	2						0.293289			1.57805	3.7121							4.00986	9								1.5	6
	5						0.280456			0.964645	1.19349							2.19914	2.51606								1.28571	11.25
	1						0.53981			0.795655	1.97659							1.78564	18								0.833333	22.75
	3						0.197332			0.867483	2.86844							1.87025	3.17046								0.676471	10
	7						0.79674			0.696115	2.12							1.63784	1.5								0.875	11.4
	5						0.370163			0.731213	1.88297							1.60485	10								2.73529	17
	4						0.0778046			0.802745	1.25							1.75081	2.33333								0.525	6
	3						0.598169			0.994821	1.1794							4.34546	9.5								9.125	33
	1						0.717208			0.658083	1.73186							1.54261	22.5								0.916667	6.5
	1						0.808122			0.648119	1.13508							1.51307	16.6								0.875	3
	2						0.942809			0.666761	0.632999							1.57981	20.5								2.25	34
	2						0.365745			1.36836	20.6667							3.7043	14.9394								2.28571	8
	3						1.0471			0.920076	19.5							1.68302	1.33333								2	3
	4						0.31427			0.625338	19.5							1.4148	17								2.95	0.5
	1						0.0233112			1.08877	19							2.14859	7.66604								0.625	16
	2						0.613394			0.77736	19							1.61395	25								1	17
	1						0.502418			0.928382	18.6667							1.71661	2								0.5625	22
	4						0.286113			0.660546	18							1.49116	15.6667								6.25	2.33333
	2						0.199604			1.21245	18							1.92189	1								4.375	26
	2						0.618448			0.845699	17.6							1.66995	18								2	23.6667
	3						0.0995925			3.75	17.5							1	19								1.05882	1.5
	1						0.648339			0.55	17.3333							1.6	21								1.33333	12.5
	3						0.0526784			0.5	17							1.41667	6								1.4	7
	1						0.134894			1.05	16.75							8.2	39.5								3.55556	1.5
	2						0.281113			8.71429	16.25							5.78571	15								1.21429	15
	1						0.0432292			1.92857	15.5							15.1429	10.5								0.916667	10
	1						0.686758			1.25	15.3333							13.3333	14.5								1.85714	17.5
	2						0.174244			1.5	15.3333							13.6667	22								3.16667	40.75
	2						0			2	15							10.3333	22								6.16667	0.7
	1						0.208654			0.75	15							23	7								5	2
	1						1.3852			3.18182	14							5.81818	19								8.5	0.7
	2						0.271162			0.625	14							1.5	27								5.75	0.8
	1						0.64923			1.35714	14							1.35714	1								5.16667	8.75
	3						0.0908878			0.625	13.6667							1.5	17.25								6.41667	5.5
	3						0.372902			5.375	13.5							1.625	1.8								6.85714	1.33333
	6						0.739248			1.11111	13.1667							1.11111	1.66667								32.5	21.6667
	2						0.867005			0.833333	13							1.83333	13.5								25.25	20
	2						0.45754			0.714286	12.5							2.71429	3.66667								1.625	0.8
	3						0.261086			0.5	12.3333							1.22222	10								7.35	5
	1						0.545994			1.77778	12							1.05882	7								9.3	3
	1						0.309359			0.911765	12							1.23529	13								4.5	11
	2						0.955852			1.14706	12							1.05882	2.5								1.07143	16
	1						0.896028			0.6	12							1.2	23								5	1
	1						0.104874			3.9375	11.9							10	19								2.40909	18
	1						0.352156			0.833333	11.5							1.33333	1								3.57143	14.25
	1						0.856496			2	11.5							1.25	23								5.85714	4.5
	2						0.802294			0.833333	11							3.08333	1.2								1.3	4
	6						0.589256			1.07143	11							3.42857	37.5								1.27778	0.625
	6						0.249044			1	11							1.83333	27.6667								1.31818	2
	2						0.524272			1.175	10.6667							7.65	2								1	10
	2						0.690136			4.19231	10.6667							1.08333	27								1.28571	1
	1						0.0795495			8.13636	10.5							2.54545	22								2.15	2.33333
	6						1.02409			3.25	10.5							1.3125	1								7.66667	6
	2						0.848528			1.3125	10.25							3	21								0.916667	3
	1						0.928349			1.625	10							3	27								2.58824	13.5
	1						1.2678			0.888889	10							2.55556	14								2.92857	10.5
	1						0.316118			0.647059	10							1.47059	22								0.941176	6
	11						0.59397			0.666667	10							1.66667	14								1	4.5
	3						0.137748			0.9	10							2.2	2.25								1.03333	12.5
	2						0.734759			1.33333	10							4.44444	20								2	5
	2						0.79608			1.35714	10							1.14286	6.5								1.33333	14
	1						0.382533			0.666667	9.7							1.16667	18.5								1	2
	3						0.189404			0.928571	9.66667							2.42857	18								3.14286	6
	2						0.934391			3	9.66667							3.83333	26.2								0.805556	9.5
	1						0.86567			1	9.5							15.5	3.2								1.36364	9
	1						0.516495			1.83333	9.4							12.8333	12								0.833333	25.5
	1						0.0570247			1.33333	9.25							19.1667	10								4.69231	0.5
	2						0.0693242			2.375	9							19.125	1								3.7	9.33333
	1						0.932779			3	9							13	9.5								2.66667	5
	4						0.488864			3.16667	9							12.6667	43.5								7.6	9
	1						0.654212			1.71429	9							20.8571	38								0.921053	13
	2						0.315271			7.66667	8.66667							40.5	2.75								0.961538	9
	1						0.307738			1.08333	8.33333							31.6667	15								0.704545	14.5
	1						0.367328			0.9375	8.2							2.5	39.5								2.22222	30.5
	1						0.149179			4.8	8							15.3	17.5								1	3
	2						0.392059			3.85	8							12.8	5								0.933333	25.6667
	2						0.231838			1.5	8							24	2								0.9	2
	1						0.318696			0.785714	8							1.14286	12								0.9375	16
	1						1.02977			0.928571	8							5.85714	1								1.72222	4
	1						0.532626			1.45455	7.75							4.36364	14.5								1	29.6667
	3						0.811708			1.14286	7.75							9.42857	5								0.842105	2.33333
	1						0.152782			0.928571	7.66667							11	2								1	5.5
	1						0.142439			0.8	7.5							1.9	4.75								1.33333	0.666667
	2						0.818755			7.22222	7.5							1.44444	2								0.833333	16.5
	1						0.755356			2.18182	7.25							3.45455	2								0.933333	8
	3						0.418211			0.5	7.25							1.5	22.75								1.25	1
	4						0.921382			6.35714	7							3.85714	12.75								1	16
	1						0.21454			1.95	7							2.5	3.5								0.75	20.5
	1						0.794795			1.33333	7							5.33333	13.8333								0.875	2
	1						0.83211			0.583333	7							1	3								2.05556	17.8
	8						0.0186081			2.91176	7							3	22								1.1875	59.5
	3						0.270364			0.892857	7							3.5	3								3.17857	16
	2						0.525481			0.676471	7							1.76471	1.25								1.625	3
	1						0.353553			0.545455	6.83333							1.09091	16								0.730769	2
	2						1.29374			0.7	6.75							1.66667	22.5								0.735294	16
	2						0.178809			1.41667	6.66667							2.41667	30								1.05882	19
	1						0.446594			0.833333	6.6							1.83333	6								12.8571	0.5
	1						0.362991			0.75	6.5							1.5	2								20.5	7.33333
	5						0.00772794			1	6.5							4.28571	11.25								8.83333	8
	7						0.407844			0.638889	6.5							1.61111	1								9.42857	9
	8						0.24835			1.27273	6.5							1.54545	20								4.77273	3.66667
	5						0.222234			0.75	6.375							1.27778	5.66667								5.8125	24
	3						0.227053			1.73077	6.33333							3.61538	23								0.818182	1
	8						0.152888			2.8	6.33333							5.8	1								1.14286	4
	2						0.725553			5.83333	6.25							2.91667	33.5								1.0625	5
	9						0.303046			3	6.25							7.2	1.25								0.75	7
	4						0.508233			0.947368	6.25							1.31579	1								1.09091	8
	3						0.919239			0.846154	6.125							1.23077	33								1.25	56
	1						0.56481			0.545455	6							1.13636	33.6667								0.666667	1.5
	3						1.19496			1.77778	6							3	17								1.85417	4
	2						0.142562			0.65	6							1.4	1.66667								13.1667	6
	3						0.165804			0.866667	6							1.13333	9								0.805556	1
	2						0.97394			0.6	6							1.06667	38								1.35294	17.2
	2						0.203048			0.5625	6							1.1875	1								1.11111	17
	2						0.475749			5.38889	6							6.11111	1.25								1.11111	9
	1						0.481834			7.91667	6							1	28								9.8	5.5
	3						0.331827			1.05263	6							1.31579	12.1966								19.1667	10
	1						0.737084			0.75	6							1.33333	17.6667								2.5625	28
	3						0.783011			0.555556	6							1.77778	0.5								10.8333	34.3333
	1						0.234324			0.648649	6							1.19444	18								1.26667	1
	1						1.01761			0.666667	6							1.33333	1								1.26471	5.5
	1						0.181019			3.25	6							3.28571	11.75								3	4
	2						0.539972			1.25	6							2.16667	13								13	2.4
	2						1.12061			0.785714	6							1.17857	14								2.66667	37.25
	3						0.0288615			0.5	6							1.375	4.33333								1.41667	3.66667
	1						0.685302			4	6							1.22222	27.5								2.5	6
	1						0.24569			0.6875	6							2.125	2.5								0.659091	18
	2						0.228099			3	6							1.5	22								1.21053	16.25
	1						0.104757			5	5.9							1.125	6								2.88462	1
	1						0.34166			0.653846	5.75							1.23077	32.8								1.23077	25
	1						0.0922313			0.611111	5.75							1.35294	12.5								0.681818	38
	1						0.150955			1.02941	5.66667							1.88235	6								0.666667	5.5
	1						0.688976			3.83333	5.5							18.8571	14.5								0.777778	1.25
	2						0.356252			2.83333	5.5							12.8	1.8								0.727273	34
	1						0.116636			10.3	5.5							9.2	1								1.11111	6
	2						0.962248			2.69444	5.5							11.7143	1.25								0.625	2.75
	1						0.0121566			4.25	5.5							4.7	26								0.666667	9
	1						0.404832			17.6667	5.5							9.25	1								1.64706	26
	2						0.237588			0.681818	5.33333							1.36364	22								1.16667	5.5
	2						0.168177			0.785714	5.33333							1.28571	10.3333								0.642857	1.1
	1						0.0300896			0.5	5.33333							1.125	15.5								0.8	0.8
	1						0.166179			0.666667	5.33333							1.16667	2								2	7.5
	2						0.739151			2.09091	5.25							1.36364	3								1.5	7
	6						0.244148			2.33333	5.25							2.33333	2.8								0.625	0.5
	2						1.28656			3.05556	5.2							1.11111	1.5								1.14286	10
	3						0.509117			0.770833	5.2							2.41667	3								0.6875	20
	1						0.610542			5.83333	5.2							20.8333	32.6667								1.08333	18.6667
	1						0.167363			2.27778	5.16667							1.27778	1.5								0.6875	18
	3						0.186081			1.02778	5							1.77778	3								1.46	13
	3						1.20817			0.666667	5							1.88889	3.8								1.05556	13.5
	2						0.406061			0.888889	5							1.55556	22								0.722222	3
	2						1.23463			13.2	5							35.3333	17.6667								0.805556	6.5
	1						0.162553			2	5							31.1667	28.5								0.825	4
	2						0.138969			3.0625	5							2.875	22								0.6	6.4
	1						0.310023			3.66667	5							16.3333	3.75								1.3125	11
	1						0.0361776			0.566667	5							3.13333	43								1.05556	2.75
	2						0.362575			0.852941	5							1.52941	21								1.07143	7
	2						0.128937			0.571429	5							2.07143	12.25								0.928571	1.5
	4						0.0203386			7	5							20.8333	1.2								0.944444	12
	2						0.132297			0.5625	5							2.17647	24								1	3
	2						0.00654728			0.625	5							1.16667	18.6667								0.785714	1
	5						0.0255388			0.5	5							1.16667	15								0.85	14
	1						0.0274464			0.5	5							1.04545	24.6								0.833333	1
	1						0.594137			0.868421	5							1.31579	15.3333								1.14286	4
	4						0.0632237			2	5							6.84615	42								2.41667	24.5
	2						1.04837			0.888889	5							1.88889	2.5								1.55	2
	1						0.31427			0.727273	5							1.09091	35.75								1	19
	1						0.0220282			1.22222	5							1	6								2.33333	16
	1						0.044069			1.77778	5							1.22222	27								4.83333	29
	1						0.954206			1.09091	5							1	14								1.56667	3
	1						0.261395			2.61111	5							5.22222	18.8333								0.875	23.5
	1						0.86271			0.791667	5							1.25	25.6667								0.928571	6.5
	7						0.440493			0.5	4.83333							1.06667	4.33333								3.33333	13.4
	9						0.298556			1.52778	4.75							1.05556	2								1.70833	18
	5						0.670977			3.88889	4.75							1.33333	22								1.46296	11
	1						0.767716			0.535714	4.75							1.14286	1								2.33333	10
	18						0.549381			0.6	4.66667							1	5								1.32143	30
	17						0.155803			0.777778	4.6							6.22222	17								1.15385	1
	1						0.45778			0.714286	4.6							1.85714	3								1.88889	9
	4						0.637915			0.6875	4.6							1	16.5								0.725806	10.4
	17						1.18633			1.57143	4.6							1.28571	6								0.611111	3
	20						0.707107			0.8125	4.5							1.375	6								0.611111	3.66667
	8						0.375409			0.5	4.5							1.66667	5.25498								0.705882	6
	6						1.00253			1.3125	4.5							1.375	22								1.38889	1.5
	4						0.31342			1.06	4.5							1.32	12								0.785714	15
	1						0.00499722			1.08333	4.5							1.55556	6.5								2.34211	6
	1						0.331522			0.555556	4.5							1	2								3.11111	2
	2						1.19137			0.861111	4.5							1.11111	12								0.857143	5
	1						0.672892			0.675	4.5							1.2	43.6667								1.21429	1
	1						0.637451			0.714286	4.5							1.33333	1								1	11.25
	4						0.322773			0.5625	4.4							1.1875	6								0.944444	25.3333
	8						0.0708794			0.722222	4.33333							1.11111	9.75								0.785714	3
	5						0.535737			1	4.33333							1.85714	5								1	10.5
	4						0.124194			0.785714	4.25							1.28571	1.66667								1.125	16
	1						0.84252			1.11111	4.25							1.11111	24								0.9	3
	3						0.729508			0.6875	4.25							1.375	12								2.6875	6
	1						0.950178			0.642857	4.2							1.28571	8								0.875	0.833333
	2						0.354949			0.6	4.2							1.4	12.3333								1.25	7.33333
	1						0.182266			0.541667	4.16667							1.16667	31								1.5	6
	12						0.392405			1.35714	4.1							1.28571	10								0.722222	54.5
	3						0.111111			4.66667	4							2.5	1								1	0.75
	4						0.779093			0.75	4							1.2	14								1.54167	4
	3						0.370817			1	4							1.5	7								1.32	1.16667
	1						0.562471			0.791667	4							2.91667	17								1.96	3
	14						1.424			2.33333	4							2.55556	19.5								6	9.125
	1						0.667026			0.733333	4							1.33333	12								3.16667	0.5
	2						0.522392			0.875	4							1.125	14								1.2963	5
	2						0.794261			0.642857	4							1.57143	1								5.16667	17
	2						0.45494			2.33333	4							5.5	45.6667								1.875	14.75
	3						0.102954			0.833333	4							2.5	2								1.8	31.5
	1						0.66673			0.87931	4							1.75	16								1.5	2
	5						0.680818			0.861111	4							2.61111	21.3333								1.46552	17.5
	1						0.570601			0.75	4							1.71429	36.75								0.955882	20
	6						0.700636			0.961538	4							1.53846	2.5								1.14286	4
	2						0.31653			2	4							2.44444	2.4								1.11111	2
	5						0.267735			1.0625	4							1.34375	35								1.15385	3
	20						0.378386			1.05556	4							1	25								2.11111	6
	1						0.594529			2.55556	4							1.11111	22								1.3125	3.33333
	1						0.784536			0.647059	4							1.17647	2								4.83333	12
	1						0.290604			0.95	4							4.33333	12.5								0.833333	36
	2						0.171371			0.625	4							1.125	16.1667								1	8.25
	13						0.0848189			1.92105	4							4.47368	13.6667								1.14286	11
	1						0.190699			0.888889	4							2.77778	22.75								0.888889	3
	3						0.34641			0.714286	4							1	1								2.5	24
	11						0.777538			1.07143	4							1.28571	32.6667								12	1
	1						0.239195			0.583333	4							1.33333	1.4								1.5	20
	5						0.890286			0.833333	4							1.22222	1.4								1.45833	10.3333
	16						1.00192			0.571429	4							1	21								1	11
	1						0.875367			10.65	4							3	21.5								1.46429	19
	2						0.371225			0.5625	4							1.5	28.5								1.30769	12.5
	3						0.412975			0.75	4							1.4	17.5								1	37.3333
	4						0.587164			0.5625	4							4.125	2								0.8	5
	8						0.341199			0.875	4							1.5	16								0.65	20
	8						0.291801			1.875	4							2	9								0.681818	38
	1						0.576889			0.75	4							1.57143	36.5								0.775862	7.25
	9						0.622799			0.666667	4							1.11111	1.2								1.24074	10.5
	5						0.58354			1.25	4							1.5	13.5								0.59375	8.5
	17						0.610256			2.15385	4							2.23077	17.6								0.542553	1.6
	9						0.580017			2.1	4							1.52	12.75								0.764706	3
	10						0.596783			1.32	4							3.52	3.33333								0.613636	1
	1						0.80376			3.66667	4							5.5	10								1.82143	10
	9						0.91294			5.27778	4							5.44444	23								3.5	8
	1						0.13344			1.05556	4							1.66667	14.5								2	5.5
	4						0.412355			4	4							14.3333	23								0.689655	15
	7						0.680729			11.3889	4							2.66667	12.5								1.78571	0.75
	6						0.815847			6.55	4							1.6	23								1.25	0.9
	4						0.429439			1.35	3.8							1.3	32								1.63333	4
	4						0.502394			1.56897	3.75							2.13793	21								0.607143	19
	2						0.134551			0.867647	3.75							1.67647	32								5.25	1
	7						0.892249			1.2381	3.7							1.71429	40								0.659091	11
	1						1.06117			0.777778	3.66667							1.5	5.4								0.673077	4
	5						0.721773			0.692308	3.66667							1.69231	7.33333								0.602564	14
	6						0.575597			1.51852	3.5							3.55556	48								0.55814	1.75
	2						0.720648			0.6875	3.5							1.5	28								0.560606	6
	2						0.813989			6.25	3.5							6	17.5								0.534483	0.5
	6						0.343589			0.875	3.5							1.58333	4.26743								0.75	10
	6						0.543169			0.75	3.5							1.5	27								1	3.5
	2						0.259391			0.857143	3.5							1.57143	38								1.04545	2
	6						0.893018			0.666667	3.5							1.66667	5.5								7.33333	13
	1						0.575425			1.05	3.5							8.2	7								2.5	7.5
	2						1.31133			1	3.5							12.5	19								6.33333	7.3
	1						0.805104			0.5	3.5							1.83333	12								13.6667	11
	1						0.828997			1.875	3.5							1.75	25.6667								12.5	5
	3						0.537738			0.6	3.5							1.5	4.37177								1.47222	0.5
	2						0.199982			0.928571	3.5							1.92857	2.25								0.714286	26
	1						0.579271			0.692308	3.5							1.61538	10								0.944444	1.4
	8						0.708553			0.555556	3.5							1.55556	4.5								1	10
	6						0.899829			1.66667	3.5							1	1.6								0.95	0.75
	6						0.232748			0.75	3.5							1	12								2.5	3
	7						0.495632			0.545455	3.5							1	42								6.07143	15.5
	4						0.490795			0.931034	3.5							1.37931	7.66667								1.14706	4.5
	3						0.800916			2.5	3.5							1.25926	18.3333								1.7	15.6
	2						0.656309			0.514706	3.5							1	12								1	10.3333
	5						0.301808			0.680851	3.5							1.06383	5								0.75	16
	2						0.584719			1.05882	3.5							1.11765	38.5								5.85714	12.5
	2						0.843862			0.636364	3.33333							1	15								0.595238	17
	1						0.389629			2.18966	3.33333							2.96429	2.5								0.8125	2.66667
	2						0.33764			3	3.33333							4	8.5								0.788462	6
	5						0.236228			1.94444	3.33333							1.44444	24								2.09091	5
	4						0.236228			0.564516	3.33333							1.06897	15.5								0.741379	45
	2						0.475483			0.766667	3.33333							1.75	10								0.76087	14
	6						0.546469			0.794118	3.25							1.55882	11								0.75	25.8333
	3						0.397032			1.09375	3.25							1.5	14								3.6	5.33333
	6						0.683567			0.642857	3.25							1.14286	2.2								0.625	16
	3						0.176434			1.08333	3.25							13.6667	18.6667								1.71429	14
	3						0.656442			0.727273	3.2							1.04545	1								0.588235	22.75
	1						0.587142			0.596154	3.1							1.30769	1.3								0.708333	22.25
	1						1.31576			0.589744	3							1.02564	7.66667								5.64286	14.5
	8						0.732006			0.5	3							1.11628	19.6								2.4	27.5
	3						0.58785			0.575758	3							1.09091	17								0.631579	22.75
	4						0.728712			0.586207	3							1.06897	24								1.33333	14
	4						0.593804			1.35	3							2	24.6667								1.08333	22
	1						0.370865			1.85	3							1.2	7.6								3.4	10
	10						0.183101			1.27273	3							1.36364	36									7
	10						0.480455			2.16667	3							12.3333	7.6									18.5
	5						0.438416			0.833333	3							2.33333	3.33333								20.1667	3.5
	6						0.210151			4.16667	3							9.66667	10.5								9.16667	28
	5						0.35025			1.83333	3							20.3333	8								5.4	10.6667
	5						0.179241			5.25	3							13.8333	25								7.375	10
	5						0.578092			0.911765	3							2.05556	26.3333								3.14286	2
	3						0.492836			1.71429	3							1.28571	28.5								3	6
	2						0.270845			0.888889	3							1.55556	2								6.46154	3.5
	4						0.0992354			2.92857	3							1.28571	29.5								1.35714	3
	3						0.473052			5.55	3							4.4	17.2								2.71429	4
	2						0.566989			2.09091	3							2.63636	1.4								0.777778	3
	3						0.26644			8.28571	3							2.71429	16								0.766667	7
	2						0.267155			0.705882	3							1.17647	3.25								1	7.5
	7						0.54873			0.5	3							1.2	30								1.42857	7
	3						0.638484			0.888889	3							1.22222	13.5								1	3
	1						0.910116			0.6875	3							2.5	2.16667								1.125	5.5
	3						0.577568			1.14286	3							8.57143	8								1.16667	7
	1						0.559665			0.545455	3							1	1.25								1	4.5
	2						0.570083			2.25	3							1.125	21.25								1.2	1.5
	2						0.396854			0.711538	3							1.42308	1								1.71429	21.8333
	1						0.850742			1.63636	3							5.54545	31								0.857143	3
	7						0.857935			0.678571	3							1.13793	26.5								14.6667	18.25
	4						0.230318			0.630435	3							1.47826	23								1.44444	3.66667
	3						0.337475			0.5	3							1.125	12.3333								0.730769	0.5
	11						0.619982			0.766667	3							3.46667	44.5								1.63333	1.66667
	3						0.699542			0.875	3							1.5	17.5								0.888889	11.8333
	5						0.54148			0.642857	3							2	16.8								2.57143	3
	1						0.631064			0.588235	3							1.23529	8.5								1.09091	2.5
	5						1.21818			6.45833	3							5.16667	10.5								5.83333	7
	3						0.488115			3.53571	3							10.9286	12								2.75	1.25
	7						0.31892			2.06667	3							1.2	11								0.705882	1.66667
	4						0.729883			0.947368	3							1.31579	13.5								1.03333	9.66667
	7						0.528028			1.11538	3							5.91667	7.5								0.839286	3.25
	3						0.511456			13.75	3							1	13								1.25	11
	10						0.292808			10.2333	3							12.8667	17								0.65	3.6
	4						0.744301				3								15								2	11
	9						1.20419				3								27								11.6667	3
	11						0.863571			3.33333	3							25.3333	9.5								1.15	5
	6						0.130116			2.33333	3							12.5	31								1.72727	0.833333
	3						0.366584			7	3							5.125	3								3.28571	22.75
	2						0.368556			11.1875	3							19.125	30.6667								3	5
	5						0.147758			1.14286	3							5.85714	35.6								0.736842	1.2
	2						1.39418			1.4	3							5.4	6.78659								0.909091	2
	7						0.470221			2	3							8.69231	3.6								4	11.6667
	1						0.139464			0.964286	3							1.71429	6								0.666667	11
	5						0.492615			1.21429	3							1.28571	2								0.75	7.1
	2						0.489161			0.611111	3							1.05556	1								0.9375	5.66667
	2						0.0494534			0.566667	3							1	13								1.63158	0.5
	2						0.837706			0.833333	3							1.83333	16.5								2.75	4
	4						0.413778			1.14286	3							1.71429	6								1.125	4.5
	1						1.17653			0.625	3							1.5	29								1.125	16
	1						0.931175			0.625	3							1.5	19								0.791667	2.83333
	10						0.58019			0.583333	3							1.16667	15.5								1.2381	1
	6						0.955094			0.791667	3							1.75	19.6								0.772727	5
	6						0.180886			0.7	3							1.6	1.6								1.08333	8
	1						0.289443			1.14286	3							4	2								0.857143	2.16667
	2						0.525869			0.857143	3							1.71429	10								0.666667	0.7
	4						0.939552			3.33333	3							23.6667	14								1.25	4.33333
	17						0.166648			1.33333	3							1.44444	2								0.733333	18
	5						0.501638			0.576923	3							1.15385	24								0.6875	12.5
	3						0.162276			2.375	3							1.8	5								0.642857	14
	14						0.103349			0.666667	3							1	19								0.583333	10
	2						0.419791			2.53571	3							3.85714	22								14	4
	1						0.59621			4.95455	3							1.54545	17								21.6667	2
	1						0.889702			1.20833	3							11.0833	12								2.28571	15.5
	4						0.346116			6.72222	3							3.33333	7.33333								5.375	29
	17						0.64519			0.941176	3							1.32353	1								1.09091	18
	11						0.744116			0.566667	3							2.73333	1								1.86364	25
	15						0.544336			1.125	3							1.32143	13.6667								2.5	1.83333
	12						1.16121			2.42308	3							1.23077	21								2.75	9.66667
	4						0.348978			5.45	3							1.1	9.4								2.38889	8.25
	6						0.814741			1.35714	3							2.14286	23								2.25	2.33333
	6						0.485044			2.25	3							12.5	5.97821								5.16667	0.875
	5						0.0738527			1.5	3							3.7	14.5								1.5	10
	7						0.0444027			3.66667	3							5.5	6								0.8	10
	18						0.719416			2.07143	3							5.57143	6.25								3.11765	8
	4						0.0600116			15.4	3							10.8	23.4								1.28571	25.75
	3						0.411425			3.57895	3							1.78947	11.25								1.66667	1
	11						0.568136			4.5	2.875							2.18182	29								0.722222	3
	3						0.162395			16.25	2.875							4	2								0.615385	6.5
	5						0.603032			0.958333	2.875							1.16667	1.5								0.8	48
	18						0.378016			2.6875	2.83333							1.25	22								3.22222	55
	13						0.62852			0.875	2.83333							3.625	12								1.08333	3
	1						0.312329			1.07895	2.8							1.36842	1								1	6
	5						0.0626525			6.95	2.8							8.1	36								0.653846	1
	10						0.40529			0.8125	2.75							1.25	1								3.73333	7
	12						0.0988585			6.5625	2.75							3.75	20								5.5625	1.1
	10						0.312729			0.75	2.75							1.08333	1.5								0.928571	8
	19						0.600395			0.642857	2.75							1.52381	49								0.8125	7.5
	13						0.701226			0.727273	2.7							1.63636	10								0.928571	46
	22						1.04225			1.29167	2.66667							1.41667	1								1.16667	33
	9						0.943542			0.5	2.66667							1.28571	9								0.9	8
	10						0.448208			1.08333	2.66667							1.25	22								1.04545	4
	15						0.919503			13.0833	2.66667							1.16667	1								1.4	8.25
	15						0.296229			5.8	2.66667							2	1								8.85714	12
	16						0.315535			1.0625	2.66667							1.25	40									5
	9						0.421882			3.57143	2.66667							1.14286	33								2.375	1
	6						0.37276			0.5	2.66667							1	23								4.57143	5
	19						0.681202			1.875	2.66667							22.375	14								1.85714	5
	6						1.09635			8.33333	2.66667							35.8333	3								1.85714	12
	4						1.04762			0.714286	2.66667							2.28571	18								2.33333	3
	9						0.452747			1.125	2.66667							5.375	25.5								2.25	29.3333
	1						0.578229			0.681818	2.66667							1.54545	19.6667								3.66667	30.5
	5						0.900941			0.545455	2.6							1.36364	5								2.35714	8
	37						0.657534			3.1875	2.5							1.25	5								2.6	38.5
	15						0.69318			4.25	2.5							2.16667	22								6.91667	9
	14						0.445926			3.5	2.5							1.44444	1.5								4	26
	6						0.626088			1.6875	2.5							1.5	5.66667								1.4	26
	28						0.383126			6.83333	2.5							4	21								2.375	16.25
	2						0.266188			0.666667	2.5							2	17								25.5	27
	2						1.45443			0.75	2.5							1.3	10								14.5556	6.6
	3						0.990015			2.13889	2.5							3.72222	10.2298								11.75	0.9
	8						0.668273			0.642857	2.5							1.71429	15								1.77273	0.5
	2						0.514395			0.555556	2.5							1	14								2.42857	5.25
	9						0.355185			0.777778	2.5							1.11111	16								9	17.3333
	8						1.20348			0.538462	2.5							1	6								3.28571	3.5
	3						0.814798			4.15	2.5							1.4	9.5								13.3333	8.5
	1						0.963049			2.27778	2.5							4.55556	2								2.96154	9
	1						0.535686			2.25	2.5							1	40								0.928571	5
	3						0.534977			2.08333	2.5							1.5	31								1.03846	4
	14						0.328496			0.615385	2.5							1.15385	1.5								7	41
	5						0.676775			1.86667	2.5							4.26667	46.5								12.4286	10.3333
	3						0.43701			3.4375	2.5							3.5	4								2.25	1
	2						0.191675			0.642857	2.5							1.28571	33								2.95833	9
	1						0.468036			0.6875	2.5							1.375	25.6667								1.5	4.4
	8						1.02457			5	2.5							1.57143	10								2.01923	7
	2						0.466933			6.91667	2.5							1.83333	33.5								1.64286	15
	2						0.617644			0.8	2.5							1.3	10.5								0.833333	3
	2						0.871923			0.636364	2.5							1.54545	5.33333								0.55	10
	13						0.824492			0.833333	2.5							1.6	16								0.5625	8.66667
	4						0.979523			1.35714	2.5							2.57143	17								7.4375	2
	1						0.383326				2.5								11.5								0.833333	1.125
	4						0.472756			0.785714	2.5							2.75	44								0.769231	10
	1						0.771191			2.6875	2.5							5.625	28.3333								0.62069	1.5
	4						0.21129			3	2.5							2.14286	35								0.6875	5
	1						0.221954			0.785714	2.5							2.85714	22.8								1.4	2.8
	18						0.587406			5.22222	2.4							4.22222	13								1.0625	2
	5						0.215953			1	2.4							5.16667	29.25								2.58333	12
	19						0.145287			1.08333	2.4							5.33333	13								2.76923	18.375
	5						1.07116			2.08333	2.375							5.28571	1.33333								0.648649	7
	5						0.479291			3.33333	2.375							4.66667	1								1.76	3
	7						0.0974729			3.5	2.33333							5.16667	20								1.17647	31
	7						0.760356			1	2.33333							3.25	40.25								1	52
	6						0.0952783			1.96667	2.33333							2	11								1.42857	13.75
	19						0.772032			0.8125	2.33333							2.75	11.5								1.31818	10.1667
	15						1.21276			2	2.33333							43.6667	46								2.71429	20.75
	9						0.581784			3.55556	2.33333							20.1111	20								9	8.4
	3						0.280358			2.5	2.33333							15.625	9.66667								1.15385	1.5
	11						0.572173			0.727273	2.33333							3.72727	4.4								22.8333	16.2
	1						0.823345			0.785714	2.33333							3	8								1.25	8.5
	1						0.316703			0.875	2.33333							21.125	44.5								3	12
	7						0.792157			3	2.33333							2.71429	26								0.714286	4
	5						0.588349			1.5	2.33333							21.6667	6								1.11538	51
	8						0.431574			2.92308	2.33333							4.07692	6								1.30769	14.5
	1						0.694874			0.571429	2.33333							1.28571	18								1.75	13
	1						0.444633			0.769231	2.33333							1.61538	15								0.916667	3
	2						0.508459			1.08333	2.33333							22	9								6.33333	1.66667
	6						0.167083			0.928571	2.33333							27.7143	4								2.32143	4
	4						0.665037			1.66667	2.25							2.91667	2								4.66667	13.3333
	1						0.974055			0.958333	2.25							3	1.6								1.54286	2
	11						0.41225			0.75	2.25							1.83333	1.25								1.52778	0.5
	6						0.389919			1.59615	2.25							2.57692	29								0.833333	12
	9						0.454675			0.571429	2.25							1	8.25								1.92857	32
	24						0.451074			0.666667	2.25							1.33333	1.33333								3.16667	15
	4						1.10608			0.575	2.25							1.05	22.6667								0.95	15.5
	4						0.610865			0.5625	2.25							1.25	1								1.16667	3.16667
	6						0.868772			1.125	2.25							7.5	7								4.5	16
	18						0.495095			0.5	2.25							1.11111	19.5								0.807692	1.25
	18						1.03081			3.34615	2.25							1.30769	28								8.57143	21
	2						0.615443			1.44828	2.2							1.13793	1.5								3	2
	9						0.624179			3.5625	2.2							1.125	16								1	54.5
	5						0.528143			0.666667	2.125							1.6	17								2.85714	7
	4						0.665112			2.875	2.125							1	9								1.59091	28
	2						0.359521			1.13889	2.1							2.05556	1								5.83333	40.4
	9						0.466667			0.653846	2.1							2.15385	7								0.833333	4
	6						0.235389			1.07895	2							1.35135	2.5								9.07143	39
	6						0.214157			1.24	2							1.68	10								1.75	14.5
	8						0.404739			0.647059	2							1.70588	39.3333								5	12
	2						0.947838			0.625	2							1.375	24.5								3.7	13.5
	3						0.483477			0.642857	2							1.71429	15.75								2.66667	1.16667
	2						0.497872			1	2							1.72727	28.3333								4.09091	4.25
	3						0.827238			1.75	2							3.71429	25.6667								9.33333	1
	4						0.230021			7.91667	2							35	18.6667								1.58333	4
	1						0.420911			0.615385	2							1.53846	3								0.928571	1
	4						0.94481			7.85714	2							34.1429	23.75								0.74	10
	5						0.336041			1.175	2							1.55	14								4.125	11
	5						0.948279			4.11111	2							3.55556	1								7.5	6.5
	1						0.27848			0.5	2							1.14286	17								2.5	11
	1						0.667043			1.11538	2							1.53846	22.6667								5.27273	1.5
	6						0.414416			1.11538	2							2.23077	10								8.375	23
	5						0.455755			1.26923	2							2.30769	30.2								2.44444	1
	15						0.455578			0.855556	2							1.48837	2								3.28571	12.8
	17						0.305851			1.16667	2							7.66667	26								0.875	5
	2						1.18302			1.60714	2							2.78571	23								0.612903	11.2
	2						0.282768			4.16667	2							6.66667	6.33333								1.10526	45
	1						0.483481			1.125	2							2.66667	22.5								1.11111	19
	2						0.521376			1.075	2							4.2	13								0.970588	1.25
	1						0.385685			1	2							1.83333	25								0.75	1
	2						0.770271			1.17241	2							2.58621	9								1.42857	5
	2						0.66652			5.58333	2							6.16667	6								0.875	0.7
	1						0.544778			2.5	2							1.4	27								0.791667	11
	2						0.412155			0.833333	2							1.41667	19								0.7	13
	1						0.931784			0.833333	2							2.66667	20								0.642857	0.8
	1						0.0920026			0.653846	2							1.15385	1								1.60714	1
	1						0.200568			1.85714	2							14.4286	22.5								0.766667	8
	1						0.401194			2.5	2							4.91667	6								0.75	2.3
	1						0.610926			3.5625	2							2.625	1.75								0.875	2.6
	2						0.259618			1.78571	2							1.57143	18.5								1.64706	4
	2						0.702568			2.70833	2							2.5	8.5								1.85714	10.5
	1						0.164649			3.25	2							7.1	20.6667								2.91667	11.25
	1						0.327524			3.75	2							1.33333	1.33333								0.95	5
	2						0.671689			2.57143	2							10.1429	24.2								0.583333	3.33333
	1						0.867238			2.5	2							2.38462	18								2	8.8
	2						0.368937			0.916667	2							6.33333	22								0.657895	4
	14						0.258374			1.5	2							6.8	1								1	0.5
	1						0.548651			1.4	2							2.33333	24								0.711538	1
	2						0.438424			2.18182	2							13.4545	8								2.9	1.16667
	1						0.896356			2.41667	2							38.6667	13								3.88889	10.6667
	1						0.846727			9.33333	2							3.66667	14								4.23077	4.2
	3						0.782628			1.28571	2							1.28571	1.5								0.633333	18.6667
	3						0.798059			0.7	2							1.08	21								1.3	15
	3						0.461032			1.3125	2							8.875	25								0.833333	1.3
	3						0.915923			2.33333	2							12	18.3333								0.857143	4
	2						0.794522			2.8125	2							5.125	19								1.625	14.5
	1						0.784668			1.90909	2							9.18182	48								7.875	19
	6						0.897286			3.05556	2							18.4444	28									9
	17						0.874927			2.55556	2							7.55556	1									5.4
	1						0.186307			1.35714	2							6.42857	1.25									8.5
	1						0.796758			2.1875	2							1.25	19									9
	1						0.558177			0.85	2							1.25806	9.66667									4
	1						0.915283			1.84211	2							1.31579	19									3.5
	24						0.435551			2.44444	2							1	19									16
	4						0.371656			1.79412	2							2.23529	5									4
	6						0.958162			0.5	2							1.2	31									13
	22						0.66122			0.5	2							1.57143	44.5									16.75
	19						0.802373			4.1875	2							3.875	21.25									17
	3						0.780359			1.08333	2							1.16667	21									6
	13						0.471035			1.03333	2							1	8									1
	1						1.10896			1.07143	2							1.14286	1									14.5
	1						0.410598			1.03571	2							1.42857	8									2.5
	2						0.564759			0.9	2							1.4	9.75									2
	4						0.652264			1.21429	2							1.14286	15.2									6
	5						0.236574			1.03125	2							1.28125	4.4									0.75
	1						0.642011			1	2							2.35294	1									19
	2						0.804605			1.43333	2							3.86667	13									11
	2						0.524389			0.708333	2							3.25	1									3
	3						0.304227			0.65	2							1.3	16									1.75
	2						0.201363			0.5	2							1.16667	17									1
	1						0.423218			1.39474	2							2.63158	5									6
	2						0.24871			0.631579	2							1.10526	1.5									28.6667
	3						0.32114			2.72222	2							2.33333	40.25									8
	1						0.883884			0.6	2							1	19.75									3.33333
	2						0.72072			1.15	2							4	4									10
	4						0.632294			1.33333	2							6.77778	2.25									3
	1						0.952298			2.69231	2							4.92308	14									18
	2						0.882125			2.6	2							1.13333	37.2									14
	27						0.557996			10	2							5.16667	1									42
	1						0.435174			2.66667	2							1.22222	15.6									4
	1						1.10688			0.785714	2							1.42857	45.75									5.5
	3						1.49972			1.25	2							2.5	49.25									32
	2						0.905601			5.875	2							9.88889	26.5									8
	5						0.392785				2								2									7
	2						1.06505				2								31									5
	11						0.929201				2								39									13.75
	9						0.484971				2								13.3333									7
	2						0.525939				2								34.5									3.6
	2						0.426706				2								1.75									1.2
	9						0.0730091				2								15									10.5
	11						0.772384				2								19									18
	9						0.386741				2								6									33
	1						0.18139				2								35									3
	12						0.442698				2								47									0.6
	15						0.600772				2								24									1.5
	2						0.429774				2								25									7
	1						0.444583				2								23									10
	2						0.779379				2								18									5
	1						0.799389				2								5									12
	2						0.399518				2								5									1
	1						0.744867				2								3.18958									3
	2						0.509565				2								9									0.5
	1						0.772129				2								14									13.25
	18						0.913317				2								20									4
	1						0.974496				2								31.5									8
	9						0.616942				2								11									3
	14						0.511957				2								4									9
	10						0.47868				2								35									1.5
	4						0.419519				2								40									3.5
	3						0.619166				2								15									30
	9						0.872343				2								13									12.25
	3						0.484499				2								3									1.66667
	1						0.866318				2								14.3333									1.66667
	3						0.982506				2								4									39
	4						0.554147				2								10.6667									17
	2						0.541622				2								22									22.5
	2						1.08383				2								5									1
	1						0.660229				2								11									45
	7						0.52687				2								13.5									10
	8						0.522707				2								33									5
	14						0.399912				2								22									29
	1						0.668141				2								30.5									8.5
	1						0.581308				2								12.5									20
	2						0.549037				2								9									28.5
	3						0.480803				2								38.4									49.6667
	4						0.864857				2								18									48.5
	8						0.457042				2								1									1
	6						0.477429				2								11									5.5
	1						0.538145				2								3									5
	2						0.310783				2								46.3333									1.25
	1						0.604281				2								13									5
	3						0.778578				2								9									4
	8						0.508426				2								11.6667									10
	5						0.605053				2								3									2.66667
	1						0.502187				2								43.6667									10
	1						0.640434				2								21.1667									14
	1						0.323713				2								25									8
	2						0.522962				2								20									5
	3						1.30254				2								25									24
	3						0.491176				2								12.5									6
	2						0.55331				2								10.4									0.5
	2						1.01524				2								23									7
	1						0.59979				2								17									10.25
	2						0.359792				2								12									13
	2						1.07455				2								25									23.3333
	2						0.712485				2								7.4									17
	2						0.804821				2								12.5									0.9
	1						0.722852				2								1.25									0.833333
	1						0.808641				2								18									28
	2						0.193034				2								20									18
	25						0.950169				2								24.5									3.5
	2						0.623405				2								23.25									6
	2						0.429669				2								7.49344									59
	3						0.971528				2								36.6667									1
	5						0.236267				2								16.5									7
	18						0.66667				2								22									5.5
	4						0.558425				2								10.5									43.5
	9						1.05273				2								11									10.5
	5						0.701535				2								17.6667									5
	4						0.701743				2								2									19
	4						0.514875				2								20.25									15.5
	1						0.440582				2								17.5									16
	18						0.560592				2								14									3.66667
	5						0.373369				2								1.2									10.5
	20						0.416774				2								1									2
	15						0.670215				2								30.5									9
	16						0.453564				2								29.75									7.5
	9						0.886238				2								1.5									4
	7						0.55206				2								2.66667									7.5
	7						0.570159				2								1.5									1
	9						0.332041				2								11									16
	8						0.657758				2								2.8									3.5
	7						0.42815				2								2									4
	2						0.590102				2								1.4									1.25
	10						0.689246				2								18									1
	3						1.00836				2								25.1667									2.33333
	3						0.633318				2								5.97275									1.33333
	12						0.555015				2								16									16
	3						0.602942				2								15									1.8
	7						0.754135				2								6									1.25
	6						0.476089				2								24									52
	10						0.697307				2								18.3333									8
	3						0.461305				2								1									0.75
	2						1.02954				2								12									6
	1						0.333289				1.9								20									5.4
	8						0.555268				1.875								40.75									8.5
	12						0.735912				1.83333								16.5									9.5
	9						0.570246				1.8								17									52
	15						0.523066				1.8								13.5									8
	8						0.562526				1.8								23									10.5
	7						1.10181				1.75								34									17
	6						0.399171				1.75								1									5
	4						0.452954				1.75								20.5									14
	1						0.635662				1.75								10									5
	4						0.247845				1.75								25.25									1
	2						0.41038				1.75								9.19									1
	3						0.534304				1.75								1									1.33333
	2						0.431507				1.7								20									17
	2						1.24366				1.7								15									32.3333
	2						0.37729				1.66667								5									0.625
	2						0.219863				1.66667								11									20
	1						0.40981				1.66667								1									11.6667
	1						0.102397				1.66667								1.76146									10.5
	1						0.769916				1.66667								16									9
	3						0.911515				1.66667								14									12.4
	2						0.598592				1.66667								27									6.5
	2						0.469969				1.66667								9.5									0.7
	12						0.386962				1.66667								4									6
	2						0.452853				1.66667								1.5									6
	2						0.575599				1.66667								8									8
	29						0.563075				1.66667								12.0287									13
	3						0.482936				1.66667								1									39
	4						1.00676				1.66667								31									6
	18						0.582755				1.66667								20.75									37
	14						0.294589				1.66667								19.5									29.3333
	2						0.448529				1.625								22									11.3333
	13						0.610139				1.625								32									1.5
	3						0.473239				1.625								17.75									7.25
	1						0.424076				1.625								16.5									4
	9						0.471467				1.6								10.25									8
	3						0.407252				1.5								6.66667									4
	4						0.35577				1.5								19									7
	32						0.714517				1.5								10									3
	9						0.436323				1.5								1.4									1
	9						0.269641				1.5								2.5									21
	17						0.459344				1.5								7									8
	10						1.05041				1.5								20									6
	8						0.645928				1.5								2									4
	4						0.504338				1.5								8									4
	19						0.759959				1.5								3									10
	9						0.480948				1.5								18.75									22
	2						0.544871				1.5								16.5									16
	3						0.728214				1.5								3.5									7
	1						0.659036				1.5								38.5									4.33333
	4						1.08545				1.5								13									5
	7						0.513892				1.5								17									25.5
	1						0.481215				1.5								26									1.5
	4						0.634617				1.5								7.33333									4
	1						0.55705				1.5								13									1
	5						0.676634				1.5								16									13.3333
	7						0.788632				1.5								25									8
	12						0.311178				1.5								12									0.833333
	9						0.497575				1.5								2.33333									5
	7						0.796742				1.5								3.8									3
	5						0.535654				1.5								10									12.75
	10						0.469217				1.5								16									7.5
	8						0.773267				1.5								2									1
	10						0.371671				1.5								29.75									18
	1						0.376461				1.5								16									5
	4						1.1509				1.5								22									3
	5						0.644312				1.5								1.66667									12.5
	3						0.636905				1.5								2.8									1
	5						0.642406				1.5								2									5.66667
	8						0.715423				1.5								22									3
	8						0.533017				1.5								14.25									2.5
	1						0.539988				1.5								23									16
	5						0.298278				1.5								7									1
	1						0.427824				1.5								23.25									5
	8						0.274246				1.5								30									1
	4						0.275143				1.5								21.5									9
	14						0.215768				1.5								1.33333									7.6
	9						0.561086				1.5								2.75									12.9
	6						0.593559				1.5								5									5.5
	13						0.965903				1.5								24									2
	25						0.518254				1.5								20									13.5
	25						0.511902				1.5								10									14
	3						0.596287				1.5								19									5.5
	6						0.450367				1.5								1.5									1.2
	9						0.731383				1.5								12									5
	27						0.93639				1.5								15									11.5
	6						0.917074				1.5								21									14.3333
	2						0.771173				1.5								28									1.25
	1						0.314429				1.5								28.6667									3
	1						0.30089				1.5								1.2									2
	9						0.229687				1.5								39.3333									21
	10						0.280313				1.5								12									4
	10						0.576786				1.5								4.33333									6
	29						0.4242				1.5								16.5									6
	34						0.442354				1.5								21.6667									0.625
	21						0.560149				1.5								6.4									15
	36						0.284274				1.5								2									4
	13						0.422896				1.4								5									4
	2						0.361075				1.375								13									6.2
	27						0.377177				1.33333								18									2.5
	8						1.2844				1.33333								18									6
	6						0.927248				1.33333								13.75									3.25
	12						0.610196				1.33333								6									5
	6						0.444834				1.33333								24.5									7
	7						0.484099				1.33333								22									29.5
	5						0.610922				1.33333								11.3333									7.25
	1						0.487853				1.33333								23									0.9
	1						0.973503				1.33333								18.5									1
	9						0.522672				1.33333								29.6667									14
	10						0.816164				1.33333								1.25									2
	3						0.523236				1.33333								37									7
	1						1.11033				1.33333								15									2.66667
	3						0.646247				1.33333								1									6.5
	2						0.576786				1.33333								1									27.5
	6						0.908054				1.33333								8									7.66667
	4						0.856251				1.3								1.25									21.4
	6						0.748436				1.3								17.5									6.3
	1						1.12125				1.25								8									2.75
	3						0.484294				1.25								9									35
	2						0.469306				1.25								31.3333									7
	4						0.917072				1.25								19									11.6667
	3						0.623946				1.25								1.25									24.5
	4						0.509638				1.25								14									57
	4						0.640126				1.25								17.6667									12
	1						0.72902				1.25								3									5
	1						0.699055				1.25								14.1667									16
	2						0.594817				1.25								1									5.66667
	4						0.700791				1.25								18									6
	3						0.20985				1.25								29.6667									3
	3						0.438881				1.25								2									35.6667
	5						0.684346				1.25								3									9.625
	3						0.793259				1.25								23									16
	12						0.373302				1.25								37.5									3
	10						0.905728				1.25								1.5									4.5
	14						0.705343				1.25								24.25									0.6
	4						0.395601				1.25								15									27
	13						0.643829				1.25								18.3333									7
	9						1.14516				1.2								19									5
	15						0.998836				1.2								6.33333									1.75
	42						1.13557				1.2								1									0.5
	22						0.767342				1.2								20									0.75
	29						0.548168				1.2								1.75									12
	27						0.681678				1.16667								12									15
	34						0.826694				1.16667								1									0.833333
	47						0.79799				1.16667								1.4									22
	17						0.647655				1.16667								20									5
	22						0.415349				1.16667								17.5									6.5
	29						0.877127				1.16667								1.4									4.5
	7						0.419361				1.16667								12									3
	9						0.264335				1.16667								20									5
	31						0.450689				1.16667								24.5									6.5
	30						0.22715				1.125								2									1
	34						0.799347				1.1								21.5									7
	16						0.494413				1.1								8									0.5
	28						0.956763				1.1								1.33333									1.33333
	6						0.218364				1.1								6.5									3
	22						0.423859				1								8									5
	26						0.131265				1								19									4
	39						0.444727				1								2.33333									2
	44						0.380106				1								2									8.4
	33						0.560492				1								13.75									2
	29						0.836477				1								3.66667									16
	10						0.424301				1								25.6667									3
	10						0.402505				1								5									15
	11						0.886935				1								19									44
	6						0.648777				1								16.8333									21
	1						0.979505				1								26									4
	1						0.356834				1								13									6.66667
	2						0.783122				1								33.25									26
	1						0.655875				1								11									15
	2						0.359293				1								23									5
	1						0.580984				1								7									23.8
	6						0.675574				1								22									21
	1						0.830067				1								19.5									27
	2						0.707164				1								2									1
	4						0.445798				1								28									25.6667
	6						0.400783				1								23									5.66667
	5						0.510796				1								11.6									8.5
	5						0.275336				1								8.75									1.25
	5						0.442563				1								28.5									10
	3						0.770515				1								9.33333									3
	6						0.645934				1								12.5									1
	1						0.257554				1								14									1.875
	3						0.891805				1								17									1
	3						0.432814				1								15									4
	5						0.372968				1								2									12.6667
	1						0.496919				1								8.33333									3.66667
	4						0.564078				1								3.61833									12
	6						0.452144				1								2.5									11
	18						0.589399				1								2									11.5
	4						0.57957				1								20									20
	1						0.353343				1								16.5									2
	3						0.820361				1								46									2
	3						0.609914				1								1.5									5
	3						0.305475				1								21									2.4
	4						0.323451				1								8.6									14.3333
	5						0.500014				1								33.4									3
	5						0.544577				1								1.2									59
	1						0.354961				1								27.5									6
	2						0.441814				1								21									0.9
	5						0.471871				1								9.5									18
	7						0.516494				1								14									2
	1						0.777391				1								16.5									2
	9						0.374503				1								1.33333									3
	7						0.299404				1								31.5									4.5
	2						0.664024				1								3.4									1.6
	1						0.837123				1								43.25									9.5
	1						0.759324				1								1.5									31.5
	2						0.547309				1								40.1311									3
	1						1.08314				1								37.5									1.1
	1						0.857308				1								13.3333									31
	10						0.158309				1								18.6667									3
	11						0.407865				1								1									3
	7						0.490848				1								11									6.875
	5						0.362188				1								23									6.75
	5						0.802718				1								24									24
	4						0.319995				1								2									13
	5						1.3928				1								13									8
	2						0.50814				1								46.5									24.5
	1						0.529185				1								11.5									15.8
	4						0.262624				1								38.5									17.5
	17						0.604243				1								9									1.5
	3						0.419619				1								16									3
	1						0.474804				1								16									35.5
	3						0.39643				1								24									7
	4						0.489645				1								4									0.6
	10						0.412352				1								14									19.75
	9						0.648805				1								2.5									10
	8						0.632371				1								30									0.75
	3						0.542947				1								3.66667									13.5
	7						1.02895				1								14									4.5
	22						0.376252				1								1.62858									5
	8						0.503412				1								10.3333									1.2
	26						0.439257				1								1									10
	4						0.416893				1								5									6
	2						1.0244				1								13.5									11
	11						0.631669				1								1									9
	1						0.77569				1								18									3.5
	29						0.587369				1								14.2									7
	23						0.518153				1								19.5									8.75
	5						0.692735				1								16									24
	24						0.299843				1								3.4									0.75
	15						0.497319				1								48									0.75
	12						0.959182				1								21.5									1.1
	7						0.502226				1								11.3333									23.75
	1						0.449269				1								1.4									7.5
	2						0.700956				1								6									12
	1						0.530796				1								38.5									34
	17						0.419762				1								20									19.25
	12						0.71103				1								12.5									7
	14						0.759305				1								18									1.1
	15						0.522525				1								16.5									23
	19						0.615152				1								1									0.9
	13						0.662628				1								18.75									8
	6						0.437151				1								3									13
	15						0.651902				1								23									28
	11						0.31236				1								3									25.4
	3						0.612797				1								9.5									9
	3						0.531263				1								8									2
	1						0.349984				1								2									16
	2						0.637372				1								18									2
	1						0.702897				1								10									7
	2						0.802503				1								29.5									7
	13						0.484208				1								8									7
	2						0.391209				1								1									17.5
	2						0.284809				1								37.5									6
	3						0.349272				1								2									8
	1						0.714767				1								13									1
	2						0.572483				1								20									15
	1						0.715501				1								1									3.66667
	2						0.673866				1								28.5									2
	6						0.917422				1								4.5									19
	3						0.49074				1								17									28.5
	6						0.713406				1								10									2.5
	5						0.697095				1								22.75									7
	8						0.80274				1								23									0.666667
	8						0.428926				1								2									1.5
	7						0.368652				1								24									14.5
	5						0.517225				1								13.5									15
	10						0.391076				1								5.5									4.5
	13						0.469035				1								1									31.75
	14						0.407572				1								23.5									17.6667
	7						1.18499				1								1.25									14
	18						0.734793				1								11									48.5
	15						0.363927				1								19.7169									13.5
	6						0.477241				1								19.75									3.4
	7						0.636614				1								32.25									4.6
	8						0.550673				1								19									16
	8						0.616189				1								10									10.5
	4						0.813244				1								16									4
	6						0.712283				1								18									5
	12						0.419396				1								1.6									21
	4						0.348099				1								10									0.625
	10						0.549097				1								3									0.875
	2						0.588631				1								11.6667									8
	5						0.370645				1								14									35.3333
	4						0.680995				1								45									8.66667
	1						1.59162				1								17									3
	7						0.549309				1								2									2
	2						0.431675				1								15.5									8
	7						0.411136				1								1.25									2
	1						0.513676				1								3.66667									2
	2						0.556001				1								17									0.75
	1						0.556547				1								3.5									9
	1						0.269899				1								1									3
	1						0.656615				1								8									3
	4						0.524644				1								45.3333									4
	6						0.836459				1								19									1.25
	9						0.717242				1								18.3333									31
	4						0.548942				0.9								14									1.6
	1						0.696789				0.9								24									27
	1						0.534627				0.9								1.5									7.33333
	3						0.50152				0.9								31.75									0.9
	2						0.464626				0.9								20									24
	4						0.286403				0.9								2									12.5
	4						0.554992				0.9								22									6.8
	13						0.38603				0.875								3.33333									11.6667
	1						0.619448				0.875								24									21.6667
	3						0.688358				0.875								12									10.25
	3						0.351107				0.875								13									8.33333
	2						0.438398				0.875								6									17.5
	1						0.507513				0.875								13									1.66667
	5						0.511215				0.875								23									8
	3						0.281766				0.833333								9									3
	3						0.424894				0.833333								1.4									6
	16						0.713987				0.833333								31.6667									19
	9						0.41016				0.833333								31.5									12.6667
	5						0.394651				0.833333								10.6667									18
	1						0.523748				0.833333								21.5									11
	14						0.627438				0.833333								1.75									7.9
	11						0.42858				0.833333								25									1
	12						0.348188				0.8								10.5									12
	9						0.782259				0.8								42									1
	1						0.707945				0.8								1									7.25
	34						0.436765				0.8								15									7
	15						0.674769				0.8								29.25									16.25
	28						0.541198				0.8								28									3
	13						0.492537				0.75								15.3333									11.5
	2						0.500647				0.75								10									19
	10						0.536077				0.75								14.5									2.875
	14						0.501154				0.75								17									12
	1						0.234716				0.75								38.3333									11
	3						0.401444				0.75								17									29
	4						0.499312				0.75								18.3333									27.3333
	6						0.625564				0.75								9									10.75
	4						0.431746				0.75								4.19674									3
	10						0.498489				0.75								18									12.75
	5						0.700908				0.75								19.25									0.7
	3						0.345995				0.75								15									8.5
	1						0.552422				0.75								1									20
	1						0.564657				0.75								40.3333									0.625
	3						1.01227				0.75								48.5									2.25
	12						0.295071				0.75								33									10
	1						0.546917				0.75								20									3.5
	2						0.532434				0.75								1.5									5
	7						0.324725				0.75								21									19
	4						0.269331				0.75								4.81108									4.66667
	1						0.687166				0.75								20									4
	1						0.666239				0.75								3									20
	1						0.469724				0.75								22									9.33333
	2						0.326358				0.75								22.6667									1.125
	6						0.319693				0.7								4.25									0.5
	5						0.191356				0.7								3									17.25
	1						0.587781				0.7								9.5									10
	2						0.478327				0.7								2.33333									33.6
	3						0.423445				0.7								2									0.5
	19						0.417773				0.7								12									6.25
	1						0.290566				0.666667								33									15.3333
	2						0.649056				0.666667								10									1
	1						0.52361				0.666667								4									4.33333
	2						0.278386				0.666667								17.5									25.6667
	2						0.37917				0.666667								1.6									14
	2						0.529134				0.666667								2									9.5
	11						0.492198				0.666667								41.3333									26
	6						0.656433				0.666667								21.25									19.5
	12						0.316684				0.625								7									3
	8						0.347103				0.625								15									11.3333
	3						0.409078				0.625								18									29.3333
	8						0.516277				0.625								12									5.33333
	19						0.373566				0.625								21									10
	10						0.4314				0.625								16									24
	5										0.625								13									11.6667
	8					mean	0.547801				0.625								4.25									0.5
	16					SD	0.274708				0.625								10.5									6
	12					median	0.523236				0.625								9.66667									15.6667
	21										0.625								10.9681									11.4
	1										0.625								1									3
	22										0.625								22.5									20
	12										0.6								19									8.5
	14										0.6								1.2									6
	12										0.6								21									14
	6										0.6								17.5									3.5
	3										0.6								1.66667									25
	15										0.6								26									1
	2										0.6								37.5									14
	1										0.6								10									6.33333
	2										0.5								21.3333									10
	1										0.5								16.75									1.66667
	1										0.5								1.5									8.75
	2										0.5								20.6									16
	2										0.5								40.5									26
	2										0.5								20									14
	1										0.5								17.1									10.25
	1										0.5								23									7
	2										0.5								6									40
	2										0.5								13.625									13.25
	1										0.5								8									41.5
	3										0.5								19									26.5
	1										0.5								16									4.5
	2										0.5								1									2.25
	1										0.5								20									2.33333
	1										0.5								13.6667									1
	2										0.5								12									8.66667
	1										0.5								22.5									2.4
	2										0.5								1									11.6667
	1										0.5								21.8									13.3333
	1										0.5								2.64923									36
	2										0.5								18									5
	1										0.5								37									17.5
	2										0.5								20.6667									7.5
	1										0.5								5									1
	2										0.5								2									5
	1										0.5								16									1
	8										0.5								7									14.25
	3										0.5								1.8									10.6667
	4										0.5																	26
	4										0.5						mean	4.15836	14.7202									5.33333
	2										0.5						SD	6.08741	11.2372									20
	2										0.5						median	1.71429	13.6									19
	7										0.5																	16
	3										0.5																	1.66667
	2										0.5																	9.5
	6										0.5																	2
	8										0.5																	1.25
	2										0.5																	11.5
	4										0.5																	9
	2										0.5																	7.2
	2										0.5																	20.75
	1										0.5																	17
	2										0.5																	26
	1										0.5																	25.5
	6										0.5																	8.9
	2										0.5																	11
	1										0.5																	1
	1										0.5																	29
	4										0.5																	39
	7										0.5																	2.66667
	4										0.5																	3
	1										0.5																	12
	8										0.5																	4
	5										0.5																	2
	2										0.5																	2
	1										0.5																	3.8
	1										0.5																	15
	1										0.5																	21
	2										0.5																	9
	11										0.5																	13.5
	11										0.5																	0.5
	1										0.5																	24.5
	8										0.5																	7.75
	6										0.5																	29
	9										0.5																	13.25
	1										0.5																	4
	8										0.5																	9.5
	6										0.5																	6
	6										0.5																	2.625
	10										0.5																	1.5
	1										0.5																	1
	1										0.5																	3
	18										0.5																	52
	7										0.5
	9										0.5															mean	2.74504	10.515
	9										0.5															SD	3.83637	10.4944
	5										0.5															median	1.3	7
	5										0.5
	13										0.5
	1										0.5
	2										0.5
	10										0.5
	9										0.5
	3										0.5
	6										0.5
	3										0.5
	6										0.5
	4										0.5
	2										0.5
	3
	5								mean	1.94601	2.80885
	13								SD	2.27212	2.95863
	15								median	1.07321	2
	4
	3
	4
	8
	1
	1
	1
	7
	8
	2
	5
	7
	6
	2
	1
	1
	1
	10
	11
	5
	2
	4
	6
	1
	4
	4
	1
	2
	7
	1
	1
	4
	2
	2
	7
	1
	1
	3
	1
	1
	1
	1
	1
	1
	4
	1
	3
	1
	1
	3
	4
	8
	8
	3
	3
	3
	7
	7
	4
	9
	5
	6
	6
	3
	7
	3
	4
	5
	4
	6
	3
	2
	6
	4
	3
	8
	1
	1
	3
	15
	8
	2
	1
	6
	3
	2
	2
	2
	1
	2
	3
	3
	1
	3
	9
	1
	1
	1
	3
	1
	2
	8
	1
	1
	11
	7
	4
	3
	8
	7
	6
	4
	3
	1
	13
	2
	5
	4
	1
	1
	1
	4
	3
	5
	1
	2
	7
	1
	1
	13
	2
	6
	2
	7
	12
	3
	3
	2
	1
	2
	2
	1
	1
	1
	2
	1
	2
	2
	1
	1
	4
	3
	3
	2
	2
	1
	1
	1
	1
	1
	2
	3
	12
	6
	5
	26
	1
	3
	3
	1
	1
	1
	3
	7
	18
	20
	8
	8
	5
	9
	3
	13
	29
	8
	15
	1
	8
	1
	4
	2
	18
	1
	1
	2
	13
	1
	38
	25
	4
	17
	1
	8
	4
	1
	1
	5
	14
	4
	2
	3
	11
	3
	4
	5
	8
	2
	4
	2
	2
	6
	5
	2
	4
	1
	3
	3
	13
	7
	20
	5
	2
	4
	3
	5
	9
	1
	7
	5
	4
	2
	3
	2
	3
	3
	13
	4
	13
	1
	1
	13
	45
	3
	2
	5
	3
	3
	1
	3
	9
	2
	14
	3
	1
	2
	9
	36
	20
	6
	29
	4
	6
	10
	12
	6
	13
	1
	7
	2
	2
	2
	2
	12
	5
	3
	5
	3
	1
	2
	8
	1
	3
	3
	1
	7
	4
	2
	1
	1
	12
	4
	3
	4
	1
	3
	1
	1
	1
	1
	3
	1
	3
	2
	2
	2
	3
	1
	1
	2
	3
	3
	5
	2
	2
	2
	3
	4
	3
	4
	1
	1
	1
	2
	2
	3
	1
	1
	2
	2
	1
	1
	2
	1
	1
	1
	4
	4
	2
	2
	2
	2
	2
	2
	1
	2
	1
	4
	4
	2
	2
	3
	1
	1
	1
	1
	2
	2
	3
	5
	1
	2
	2
	10
	2
	1
	1
	4
	6
	7
	1
	4
	1
	2
	4
	26
	1
	1
	6
	4
	1
	10
	4
	3
	2
	4
	3
	6
	1
	3
	11
	6
	6
	7
	25
	3
	4
	5
	1
	2
	5
	8
	4
	1
	2
	6
	5
	2
	3
	2
	8
	3
	11
	2
	1
	9
	5
	4
	4
	5
	2
	4
	2
	5
	1
	9
	1
	1
	1
	1
	2
	7
	3
	4
	3
	2
	4
	16
	31
	1
	19
	4
	9
	18
	10
	3
	7
	8
	1
	12
	3
	15
	1
	7
	14
	15
	4
	14
	3
	5
	1
	1
	32
	1
	2
	1
	17
	4
	1
	15
	12
	5
	4
	4
	5
	5
	2
	4
	1
	5
	2
	10
	1
	3
	2
	1
	3
	4
	6
	19
	19
	3
	3
	1
	9
	1
	4
	26
	1
	2
	4
	5
	5
	10
	5
	3
	9
	1
	2
	4
	3
	1
	1
	1
	13
	3
	5
	15
	3
	2
	3
	1
	4
	3
	6
	3
	5
	1
	1
	1
	1
	1
	1
	9
	4
	7
	2
	5
	3
	2
	3
	3
	1
	1
	8
	1
	9
	3
	3
	3
	2
	1
	2
	1
	1
	1
	1
	1
	1
	1
	2
	2
	2
	2
	2
	2
	2
	3
	3
	3
	3
	3
	3
	3
	4
	4
	5
	5
	5
	5
	6
	6
	6
	6
	6
	6
	7
	7
	8
	8
	9
	9
	9
	9
	9
	9
	11
	12
	13
	14
	15
	18
	18
	18
	21
	27
	29
	31
	32
	32
	34
	36
	37
	42
	44
	50

## Sheet: Figure 2
Figure 2 D									Figure 2 F								Figure 2 G									Figure 2 J									Figure 2 K								Figure 2 L
percentage of active cells									number of active cells/mm2 tubule								number of events/10 min									Display in the rasterplot is randomized									percentage of active cells								number of events in 5 min
		1	2	3	4	5			pTPC ctrl	pTPC GSK-7975A	pSC ctrl	pSC GSK-7579A					pTPC ctrl	pTPC GSK-7975A	pSC ctrl	pSC GSK-7579A						5ppase negative		5ppase positive		IP3RKD positive		IP3RKD negative
			low [Ca2+]ex						23	11.5	92	57.5					17	3	4	3						time of event	cell	time of event	cell	time of event	cell	time of event	cell			1	2	3	4
		3 min	5 min	13 min	CPA	Thapsigargin			99.7	66.5	199.461	66.5		Statistics Figure 2 F			9	4	8	1		Statistics Figure 2 G				12.3361	0	370.222	0	4.72625	0	21.1045	0			ctrl 1	ctrl 2	5ppase	IP3RKD				control 1	control 2	5ppase	IP3RKD			Statistics Figure 2 L
	n active cells	12	7	4	5	1			49.4	24.7	467.615	398.338					4	9	8	1						24.2039	0			242.124	0	41.0213	0		n active cells	306	24	22	32				30	9	4	1
	n all cells	32	32	27	41	42			52	13	534.682	381.916		Wilcoxon signed-rank test			7	1	1	3		Mann-Whitney-U test				41.1951	0	4.86071	1	360.773	0	57.5081	0		n all cells	317	26	34	46				14	48	4	4			Kruskal-Wallis with posthoc Dunn Test and Benjamini-Hochberg correction
	n silent cells	20	25	23	36	41			140.811	56.3	194.942	26			pTPC	pSC	6	2	9	1			pTPC	pSC		53.2942	0			380.263	0	74.6336	0		n silent cells	11	2	12	14				25	16	2	4
percentage of active cells		37.5	21.875	14.8148	12.1951	2.38095			88.2	58.8	55.4	41.6		Test statistics	0	0	11	4	5	3		Test statistics	6920.5	49503		67.2924	0					88.3148	0		% active cells	96.53	92.3077	64.7059	69.5652				25	3	1	4			Test statistics
									34.6	17.3	253.46	84.5		associated degrees of freedom (n_eff)	17	23	6	2	10	8		associated degrees of freedom	n1=156; n2=51	n1=363;n2=197		79.3452	0	5.66589	3			101.16	0										32	10	3	23			associated degrees of freedom
									51.7	51.7	132.252	58.8		effect size (z-approximation)	0.877	0.874	7	3	1	5		effect size	0.5507	0.3177		89.4365	0	83.3102	3			130.289	0										40	13	3	2			effect size
									179.961	67.5	198.86	53		confidence intervall (Median-Differenz)	[0.000096225;2.9749e-05]	[-0.00014586, -5.188850000000001e-05]	1	2	9	2		confidence intervall (Median Differenz)	[6.0;9.0]	[1.0;3.0]		102.771	0	91.1899	3	64.1758	3	146.086	0										18	9	27	2			confidence intervall
									82.3	49.4	237.417	138.493					5	5	1	1						115.284	0	99.1066	3	403.603	3	163.345	0										18	13	5	3
									121.339	77.2	67.3	16.8		p-Values			6	3	4	1		p-Values				127.361	0			538.813	3	212.295	0										22	35	1	1			p-Values
	Statistics Figure 2 d								379.305	126.435	397.463	364.341		pTPC ctrl vs pTPC GSK	0.00029305		17	16	4	5		pTPC ctrl vs pTPC GSK	2.03705e-15			136.377	0			540.269	3	227.418	0			Statistics Figure 2 K							26	15	2	22			ctrl1 vs 5ppase
	Fishers Exact Test								126.017	18	51.7	51.7		pSC ctrl vs pSC GSK	2.70159e-05		11	2	2	1		pSC ctrl vs pSC GSK	2.16346e-14			147.306	0		5			241.118	0			Fishers Exact Test							29	56	13	27			ctrl 1 vs IP3RKD
									60.1	30	247.447	45					4	1	7	4						157.584	0			58.8963	4	270.305	0										11	20	3	17			ctrl 2 vs 5ppase
	p-Values		Effect size (Odds ratio)	95 % CI lower	95 % CI upper				192.331	35	246.958	230.494					3	1	5	14						164.387	0	94.9856	6	307.327	4	291.101	0			p-Values			Odds ratio (effect size)	CI 95 % lower	CI 95 % upper		12	25	1	19			ctrl 2 vs IP3RKD
	1 vs ctr, P1	<0.0001	106.6	5.9822	1899.57				127.728	36.5	297.832	220.617					18	2	2	5						176.055	0	261.841	6			307.238	0			ctrl1 vs 5ppase		<0.0001	14.8068	5.9714	36.7151		30	17	4	1
	2 vs ctr, P2	<0.0001	221	12.0471	4054.18				210.893	23.4	227.583	75.9					12	5	2	1						184.578	0	356.739	6		5	327.189	0			ctrl 1 vs IP3RKD		< 0.0001	11.891	5.0609	27.9389		33	21	5	1
	3 vs ctr, P3	<0.0001	287.222	14.688	5616.59				165.702	73.6	131.579	75.2					19	5	1	1						193.329	0	500.991	6			352.294	0			ctrl 2 vs 5ppase		0.0147	5.444	1.2473	23.7646		34	22	3	3
	4 vs ctr, P4	<0.0001	550.818	29.4392	10306						216.029	36					13	1	2	3						202.401	0			80.7839	6	370.204	0			ctrl 2 vs IP3RKD		0.001769	7.2877	1.8163	30.0489		34	23	10	4
	5 vs ctr, P5	< 0.0001	2351.67	93.1078	59397.1						79.8	79.8					22	6	5	2						211.407	0		7	155.558	6	388.081	0										32	21	4	2
											139.877	87.4					9	13	4	6						224.594	0			556.208	6	398.3	0										28	14	1	7
											18.2	18.2					16	1	2	7						234.386	0		8			429.879	0										35	17	1	5
											239.397	184.152					9	3	6	4						243.34	0			256.243	7	442.265	0										40	2	5	1
											176.056	58.7					6	1	3	5						257.481	0			332.149	7	475.221	0										22	10	18	4
											210.893	46.9					19	15	6	8						269.439	0		10	539.337	7	490.203	0										31	26	2
											612.168	342.094					37	2	3	3						281.67	0					508.367	0										25	25	2
																	15	2	3	6						290.927	0			4.86014	8	527.476	0										37		18
								mean	121.394	46.4908	220.245	124.613					8	4	1	2						304.92	0	4.59325	12	21.5015	8	545.4	0										34		52
								SD	85.5158	29.4217	146.422	121.107					2	3	1	3						319.628	0	66.8563	12	61.1939	8	562.332	0										26		13
								median	110.519	42.95	205.177	70.85					9	3	8	5						331.312	0	179.165	12	69.5566	8	585.329	0										36		16
																	14	1	3	4						338.302	0	353.853	12	96.5946	8	593.978	0										26		3
																	13	7	4	2						345.421	0			107.891	8												36		13
																	11	7	4	1						354.372	0	5.16079	13	117.706	8	16.7952	1										26		5
																	7	2	1	1						367.322	0	35.6709	13	223.517	8	109.068	1										2		8
																	1	1	10	1						376.409	0	54.1975	13	259.055	8	140.266	1										26
																	2	4	10	2						385.587	0	67.0553	13	263.751	8	183.837	1										11
																	6	2	5	4						397.354	0	119.132	13	299.526	8	189.171	1										32
																	4	4	6	2						408.353	0	145.133	13	314.942	8	250.998	1										34
																	11	1	5	2						418.448	0	170.288	13	337.509	8	266.821	1										58
																	6	1	5	1						432.346	0	180.648	13	358.06	8	368.388	1										13
																	9	1	5	2						441.539	0	192.004	13	369.016	8	400.918	1										10
																	4	3	3	9						451.469	0	254.623	13	392.198	8	415.535	1										10
																	4	1	2	5						468.349	0	261.67	13	410.057	8	489.186	1										15
																	18	1	4	3						474.434	0	299.423	13	415.485	8	532.737	1										8
																	18	1	3	3						481.429	0	324.25	13	417.84	8	580.894	1										1
																	9	1	2	2						489.438	0	351.206	13	424.783	8	593.222	1										5
																	4	1	3	4						496.214	0	364.352	13	429.802	8												2
																	5	1	2	1						505.561	0	406.202	13	440.115	8	23.1611	2										9
																	7	1	7	1						515.433	0	439.291	13	458.479	8	53.7594	2										12
																	12	1	3	4						527.417	0	457.48	13	472.655	8	75.139	2										6
																	9	1	1	1						543.388	0	487.369	13	527.59	8	99.2185	2										39
																	10		3	1						549.866	0	506.179	13	551.567	8	123.148	2										43
																	8		1	1						555.593	0	517.533	13	591.813	8	140.053	2										34
																	10		2	2						568.433	0	551.294	13			175.865	2										9
																	5		2	1						579.456	0	587.108	13			201.239	2										15
																	8		1	4						593.714	0			292.571	10	226.19	2										38
																	8		7	1								393.468	14	343.721	10	246.047	2										40
																	9		4	3						11.1891	1	506.55	14	406.083	10	269.227	2										56
																	6		3	6						26.2193	1			478.346	10	292.826	2										51
																	25		11	1						38.1077	1	91.9463	15	559.854	10	314.563	2										43
																	27		3	1						49.3309	1	94.7305	15			329.323	2										36
																	29		5	1						69.3256	1	98.0437	15	345.812	11	355.013	2										2
																	36		1	1						80.2296	1	152.836	15			375.397	2										2
																	13		5	3						99.3533	1	154.057	15	253.843	12	392.358	2										3
																	12		3	2						112.302	1			464.42	12	419.303	2										9
																	6		7	2						123.362	1					443.371	2										10
																	7		4	1						133.244	1			7.91449	13	471.25	2										9
																	6		7	2						153.092	1	104.73	18	62.0224	13	490.336	2										24
																	2		3	3						166.178	1	359.371	18	106.172	13	519.287	2										12
																	4		10	1						177.417	1	580.481	18	166.098	13	545.336	2										14
																	3		4	1						189.694	1			202.189	13	562.227	2										14
																	10		9	1						200.245	1			241.197	13	586.179	2										3
																	14		3	4						214.354	1	14.2102	20	291.16	13												8
																	13		2	2						236.434	1	32.9319	20	370.057	13	23.2909	3										15
																	9		5	1						254.326	1	64.2125	20	451.57	13	53.36	3										23
																	15		2	3						265.346	1	82.85	20	488.318	13	75.1671	3										12
																	29		2	2						279.378	1	109.815	20	516.049	13	99.1789	3										1
																	34		2	3						289.462	1	117.536	20	545.256	13	123.168	3										11
																	47		2	2						309.831	1	180.152	20	578.601	13	139.569	3										14
																	17		4	1						324.492	1	208.982	20			176.143	3										25
																	22		1	2						333.01	1	220.251	20	7.90255	14	201.203	3										16
																	29		1	3						343.331	1	230.999	20	291.428	14	226.262	3										21
																	30		10	1						353.88	1	254.234	20	347.828	14	246.194	3										33
																	28		6	1						370.413	1	293.043	20			269.402	3										21
																	22		1	6						385.489	1	316.552	20		15	292.513	3										24
																	26		2	1						399.376	1	367.855	20			315.068	3										12
																	39		4	1						417.323	1	414.897	20			329.076	3										21
																	44		17	3						434.511	1	420.478	20	261.317	17	355.057	3										17
																	33		5	3						446.432	1	437.304	20			375.283	3										20
																	29		3	2						461.427	1	462.481	20	16.0148	18	392.19	3										15
																	10		14	2						470.359	1	485.065	20	86.6657	18	419.2	3										28
																	10		2	1						480.395	1	490.329	20	154.853	18	443.916	3										14
																	11		1	1						496.389	1	499.626	20			471.194	3										21
																	1		1	1						509.287	1	561.067	20	4.39735	19	490.245	3										1
																	1		4	1						518.395	1					519.232	3										24
																	2		15	1						530.159	1	4.15823	21	124.759	20	545.23	3										37
																	6		12	1						540.384	1	48.9068	21	238.147	20	562.219	3										43
																	4		4	1						556.48	1	55.1567	21	351.04	20	586.107	3										11
																	5		6	1						567.801	1	108.13	21	487.672	20												10
																	5		6	2						582.476	1	140.265	21	539.094	20	16.2667	4										15
																	3		5	1								174.675	21			24.8867	4										22
																	3		7	1						13.183	2	206.747	21	67.1702	21	34.7791	4										14
																	3		18	9						24.4095	2	209.272	21	396.493	21	64.2601	4										5
																	3		3	2						41.3648	2	229.453	21	514.875	21	75.9506	4										39
																	4		11	1						53.3155	2	287.724	21			96.7834	4										25
																	5		5	5						67.2904	2	307.301	21			104.874	4										13
																	7		13	2						79.6565	2	322.205	21		23	116.515	4										28
																	9		1	2						90.4861	2	339.304	21			143.425	4										54
																	7		5	2						103.45	2	368.548	21		24	149.659	4										37
																	10		10	1						115.423	2	382.454	21			166.521	4										40
																	11		10	1						127.312	2	414	21		25	191.398	4										35
																	7		10	1						137.275	2	430.264	21			231.904	4										43
																	5		15	1						147.66	2	450.223	21	37.2551	26	258.573	4										48
																	4		15	2						158.362	2	471.992	21	230.519	26	286.995	4										56
																	5		6	1						165.159	2	485.01	21	258.15	26	307.39	4										34
																	17		4	1						176.228	2	489.402	21	282.909	26	341.192	4										28
																	4		9	1						185.406	2	494.081	21	337.793	26	353.239	4										30
																	10		1	1						193.468	2	501.982	21	401.796	26	387.034	4										33
																	9		5	1						202.948	2	514.833	21	439.041	26	393.286	4										23
																	8		14	6						211.284	2	527.093	21	497.699	26	400.133	4										49
																	17		6	1						225.372	2	562.304	21	509.919	26	414.326	4										11
																	12		28	1						234.755	2	581.083	21	588.757	26	433.67	4										11
																	14		2	27						243.47	2					444.727	4										13
																	15		2	2						258.662	2	4.17716	22	88.2285	27	450.774	4										18
																	19		3	3						270.312	2	55.1684	22	285.455	27	456.144	4										14
																	6		8	3						282.346	2	107.305	22	440.354	27	465.948	4										4
																	15		3	3						291.393	2	139.834	22	538.463	27	467.378	4										55
																	2		1	3						305.398	2	176.248	22			497.325	4										43
																	2		1	2						320.286	2	206.277	22		28	526.235	4										49
																	5		3	1						331.475	2	230.107	22			540.34	4										55
																	16		5	1						339.063	2	287.269	22	22.499	29	572.507	4										58
																	9		3	4						345.701	2	322.195	22														46
																	14		2	4						354.453	2	339.222	22	468.357	30	16.3715	5										55
																	11		1	1						367.481	2	368.398	22			24.1772	5										20
																	9		8	8						386.824	2	382.775	22		31	35.182	5										57
																	34		2	11						398.215	2	430.304	22			53.6478	5										64
																	15		2	13						408.368	2	450.241	22	31.1749	32	64.4876	5										11
																	28		2	7						418.469	2	472.26	22	124.579	32	75.4564	5										71
																	13		4	1						432.442	2	485.016	22	298.881	32	97.2303	5										19
																	10		1	1						442.748	2	489.175	22	416.767	32	99.202	5										35
																	1		4	10						452.42	2	494.15	22	459.671	32	104.504	5										6
																	19		1	1						468.401	2	502.096	22			116.893	5										9
																	12		4	1						482.315	2	527.051	22		33	123.607	5										37
																	8		1	2						496.473	2	562.267	22			143.564	5										19
																	8		18	2						505.422	2	581.116	22	257.992	34	149.235	5										20
																	19		5	2						515.55	2			463.499	34	166.688	5										15
																	5		19	1						527.65	2	4.44185	23			176.644	5										26
																	12		5	3						543.578	2	14.963	23		35	191.793	5										23
																	21		5	3						556.758	2	95.0087	23			201.689	5										19
																	12		7	3						568.995	2	108.403	23	453.933	36	232.053	5										26
																	14		7	1								118.405	23	511.471	36	258.661	5										18
																	12		6	1						8.44867	3	174.053	23			307.833	5										18
																	6		19	4						18.538	3	207.91	23	384.339	37	315.849	5										24
																	3		15	2						26.509	3	293.227	23	577.986	37	341.493	5										32
																	15		9	4						39.2203	3	306.228	23			353.457	5										19
																	2		3	1						49.1994	3	317.48	23	4.83013	38	375.91	5										18
																			1	1						57.3445	3	368.555	23	41.9863	38	387.328	5										31
																			1	1						70.4688	3	382.926	23	72.9667	38	392.645	5										34
																			5	1						79.4529	3	412.469	23	158.328	38	399.357	5										25
																			8	1						90.3717	3	450.509	23	170.906	38	414.553	5										25
																			1	1						101.3	3	485.148	23	202.237	38	433.359	5										31
																			1	1						116.373	3	490.15	23	231.453	38	444.46	5										30
																			24	1						128.673	3	561.314	23	306.094	38	449.443	5										37
																			6	13						139.234	3			319.856	38	456.076	5										45
																			2	1						150.319	3	14.1544	24	337.912	38	461.961	5										35
																			9	1						161.304	3	32.7649	24	355.393	38	464.343	5										4
																			5	2						171.037	3	63.9827	24	367.07	38	481.495	5										18
																			4	1						177.298	3	80.3074	24	443.776	38	490.213	5										18
																			2	1						187.294	3	117.353	24	454.499	38	497.447	5										17
																			6	3						196.625	3	180.19	24	461.643	38	526.193	5										13
																			6	3						205.351	3	220.199	24	511.909	38	540.756	5										18
																			8	1						214.142	3	254.183	24	523.521	38	545.99	5										27
																			2	1						223.32	3	292.433	24	563.548	38												31
																			3	3						234.202	3	301.959	24			24.7315	6										18
																			2	6						243.475	3	316.379	24	7.20465	39	36.0242	6										34
																			3	6						264.479	3	367.47	24	21.0628	39	85.3312	6										29
																			4	3						274.374	3	420.299	24	34.1879	39	93.9793	6										21
																			1	1						290.089	3	437.205	24	42.0479	39	112.214	6										17
																			4	13						298.032	3	462.305	24	49.5274	39	173.869	6										27
																			5	2						313.369	3	485.026	24	61.4268	39	206.403	6										21
																			5	2						324.933	3	489.706	24	81.2401	39	225.653	6										5
																			1	5						332.222	3	560.841	24	94.2597	39	314.623	6										12
																			1	3						341.132	3	573.921	24	102.136	39	393.146	6										6
																			6	1						350.226	3			107.43	39	408.34	6										3
																			5	3						359.228	3			117.122	39	422.602	6										28
																			15	2						369.368	3			131.09	39	446.293	6										40
																			17	2						382.845	3			142.59	39	463.54	6										34
																			7	1						393.504	3	130.833	28	157.196	39	481.31	6										40
																			1	1						406.149	3	132.804	28	162.29	39	499.05	6										33
																			1	2						413.488	3	183.664	28	172.258	39	528.358	6										26
																			7	7						428.449	3	438.279	28	182.207	39	546.805	6										32
																			5	2						439.174	3			194.443	39												38
																			1	1						447.41	3	119.596	29	201.128	39	72.4032	7										45
																			4	3						466.523	3	196.449	29	213.248	39	83.1819	7										27
																			5	1						473.825	3	261.6	29	223.247	39	95.3808	7										48
																			3	1						482.422	3	335.946	29	231.127	39	117.085	7										24
																			8	2						490.836	3			237.06	39	128.531	7										22
																			1							501.353	3	254.096	30	248.176	39	140.534	7										22
																			5							510.437	3	549.287	30	263.374	39	167.152	7										31
																			1							522.398	3			281.827	39	191.276	7										23
																			4							532.365	3			301.716	39	211.913	7										24
																			14							544.617	3			306.183	39	226.005	7										37
																			13							560.381	3			318.016	39	252.104	7										6
																			25							573.419	3			336.718	39	265.912	7										34
																			3							582.433	3			351.24	39	298.297	7										38
																			6							591.384	3			365.215	39	469.868	7										1
																			9											384.273	39	477.893	7										1
																			6							10.3435	4			396.26	39	497.984	7										16
																			2							17.2525	4			405.5	39	519.47	7										21
																			1							26.3402	4			414.255	39	536.008	7										24
																			1							33.0673	4			421.612	39	542.602	7										33
																			9							47.3169	4			430.11	39	557.495	7										18
																			10							56.2816	4			439.317	39	560.059	7										21
																			10							69.3957	4			448.301	39	579.496	7										42
																			34							79.383	4			461.839	39												30
																			21							98.3911	4			473.228	39	48.8179	8										17
																			2							107.285	4			487.996	39	60.6357	8										7
																			27							117.877	4			494.641	39	83.213	8										6
																			8							128.55	4			501.444	39	104.483	8										4
																			6							138.3	4			514.535	39	117.85	8										1
																			5							148.452	4			522.312	39	140.516	8										1
																			1							157.235	4			531.087	39	167.5	8										1
																			1							164.384	4			537.063	39	186.529	8										2
																			9							175.761	4			550.449	39	212.084	8										15
																			10							185.783	4			567.32	39	225.966	8										17
																			3							192.314	4			585.326	39	252.107	8										1
																			1							202.772	4					268.142	8										16
																			3							211.33	4			16.8321	40	298.394	8										25
																			2							221.34	4			26.302	40	318.414	8										24
																			6							229.462	4			45.4443	40	335.956	8										27
																			4							237.314	4			75.3009	40	419.83	8										19
																			1							249.368	4			150.751	40	469.641	8										18
																			3							258.917	4			176.822	40	477.247	8										13
																			4							268.326	4			296.622	40	488.433	8										16
																			4							278.659	4			393.681	40	503.366	8										22
																			1							289.375	4			396.47	40	519.622	8										23
																			1							299.626	4			442.064	40	535.576	8										24
																			2							309.317	4			485.311	40	547.32	8										24
																			4							319.364	4			537.671	40	560.097	8										20
																			3							327.331	4			587.914	40	572.477	8										14
																			3							332.911	4					579.695	8										16
																			5							339.306	4			50.6581	41												10
																			3							347.329	4			76.7015	41	48.9064	9										18
																			12							354.667	4			99.116	41	60.5792	9										22
																			4							364.527	4			106.846	41	83.1137	9										29
																			42							382.368	4			142.375	41	104.149	9										5
																			22							394.496	4			186.467	41	117.253	9										33
																			27							406.443	4			249.425	41	140.381	9										33
																			7							416.483	4			265.333	41	167.211	9										11
																			9							432.533	4			301.837	41	186.223	9										26
																			31							446.66	4			306.139	41	191.876	9										24
																			34							460.564	4			397.509	41	211.672	9										10
																			16							467.733	4			449.14	41	225.457	9										6
																			6							476.355	4			455.777	41	252.086	9										46
																			6							487.513	4			466.314	41	268.075	9										61
																			1							498.517	4			485.935	41	298.313	9										50
																			2							509.39	4			568.064	41	318.655	9										54
																			1							518.593	4					419.963	9										66
																			1							528.376	4			4.25796	42	443.942	9										54
																			2							544.456	4			213.917	42	469.912	9										63
																			6							553.835	4			513.609	42	477.247	9										53
																			5							562.382	4					488.445	9										62
																			6							570.475	4			14.3148	43	503.008	9										6
																			1							578.609	4			53.0585	43	519.866	9										10
																			3							591.606	4			74.2704	43	535.419	9										24
																			5											102.489	43	544.507	9										9
																			1							8.17538	5			134.376	43	547.129	9										4
																			4							18.2181	5			150.785	43	559.914	9										22
																			6							27.6786	5			174.217	43	565.016	9										9
																			18							46.3081	5			335.62	43	572.294	9										12
																			4							55.7151	5			388.126	43	579.957	9										2
																			1							66.303	5			401.435	43												1
																			3							79.6877	5			433.155	43	73.2194	10										1
																			5							102.597	5			491.543	43	116.155	10										5
																			5							115.283	5			589.881	43	141.537	10										9
																			1							126.159	5					199.386	10										1
																			2							141.364	5			72.1278	44	249.153	10										7
																			1							151.326	5			183.935	44	262.88	10										9
																			2							165.23	5			391.271	44	264.033	10										9
																			1							175.475	5					472.751	10										5
																			1							183.452	5			74.1548	45	512.424	10										15
																			2							191.047	5			95.2598	45	543.526	10										9
																			1							199.708	5			132.258	45	580.26	10										3
																			1							213.297	5			150.011	45												21
																			5							233.415	5			179.543	45	62.1202	11										14
																			2							248.913	5			340.169	45	161.769	11										23
																			1							261.172	5			435.547	45	169.291	11										25
																			4							270.163	5			485.59	45	208.899	11										25
																			3							289.42	5					230.651	11										25
																			1							307.336	5					294.617	11										1
																			3							316.193	5					374.94	11										2
																			3							327.423	5					424.903	11										25
																			13							333.081	5					477.531	11										10
																			11							339.384	5					501.455	11										9
																			3							349.085	5					526.459	11										10
																			3							365.384	5					569.573	11										28
																			1							378.013	5																4
																			2							396.331	5					10.1004	12										8
																			1							406.565	5					33.1977	12										8
																			2							425.149	5					58.2498	12										8
																			13							448.936	5					70.8896	12										2
																			2							464.184	5					72.237	12										13
																			3							471.396	5					96.248	12										7
																			1							479.727	5					119.473	12										9
																			1							490.574	5					134.898	12										3
																			2							499.988	5					170.331	12										24
																			6							509.771	5					184.228	12										5
																			3							518.191	5					217.301	12										6
																			6							529.241	5					228.573	12
																			5							540.229	5					234.775	12									mean	22.6176	19.5833	7.875	7.13636
																			8							571.408	5					249.252	12									SD	15.034	12.5972	10.2446	8.33978
																			8							588.722	5					268.857	12									median	21	17	4	4
																			7													295.898	12
																			10							12.3527	6					303.41	12
																			13							24.1878	6					336.185	12
																			1							41.2123	6					352.012	12
																			5							53.2856	6					360.294	12
																			3							67.292	6					392.278	12
																			3							79.2958	6					411.264	12
																			5							89.4463	6					436.287	12
																			1							102.816	6					458.266	12
																			12							115.264	6					487.454	12
																			1							127.357	6					506.8	12
																			2							136.362	6					521.452	12
																			10							147.303	6					538.792	12
																			14							157.724	6					566.648	12
																			1							164.318	6					588.581	12
																			3							175.724	6
																			4							184.506	6					10.1184	13
																			6							193.292	6					33.2009	13
																			4							202.362	6					58.2437	13
																			5							211.363	6					70.7896	13
																			3							224.515	6					72.2098	13
																			1							234.36	6					96.2263	13
																			1							243.333	6					101.88	13
																			3							257.546	6					119.436	13
																			12							269.364	6					134.832	13
																			1							281.523	6					170.311	13
																			2							291.158	6					182.936	13
																			7							304.976	6					184.057	13
																			4							319.538	6					217.283	13
																			1							331.283	6					228.593	13
																			1							338.253	6					234.731	13
																			2							345.308	6					249.244	13
																			6							354.338	6					268.768	13
																			5							367.302	6					295.831	13
																			1							376.394	6					303.37	13
																			2							385.506	6					309.95	13
																			3							397.273	6					336.165	13
																			1							408.273	6					351.934	13
																			2							418.332	6					360.275	13
																			1							432.303	6					392.25	13
																			2							441.442	6					411.225	13
																			2							451.351	6					436.254	13
																			2							468.308	6					458.179	13
																			11							474.299	6					487.403	13
																			6							481.308	6					506.703	13
																			3							489.314	6					521.377	13
																			10							495.66	6					538.666	13
																			8							505.394	6					566.515	13
																			16							515.362	6					588.435	13
																			1							526.943	6
																			22							543.382	6					15.2168	14
																										549.625	6					39.6738	14
																mean	11.859	3.27451	5.52893	2.78173						555.472	6					47.2301	14
																sd	9.19428	3.44139	5.80304	3.01832						568.393	6					58.2425	14
																median	9	2	4	2						579.392	6					70.2605	14
																										593.71	6					88.2469	14
																																101.145	14
																										25.6109	7					114.231	14
																										43.1099	7					135.704	14
																										49.2906	7					151.288	14
																										55.6346	7					182.181	14
																										72.7014	7					198.307	14
																										81.2299	7					234.174	14
																										91.8164	7					254.232	14
																										135.096	7					267.55	14
																										223.288	7					295.256	14
																										283.047	7					309.043	14
																										294.076	7					322.239	14
																										302.064	7					336.035	14
																										309.373	7					346.253	14
																										320.423	7					365.269	14
																										327.841	7					374.289	14
																										403.539	7					399.594	14
																										424.124	7					424.41	14
																										438.513	7					437.381	14
																										512.066	7					456.907	14
																										537.831	7					472.297	14
																																489.346	14
																										8.2981	8					503.289	14
																										18.3501	8					516.238	14
																										26.2984	8					532.293	14
																										39.0404	8					540.45	14
																										49.2087	8					567.499	14
																										57.3957	8					582.488	14
																										70.3768	8
																										79.4398	8					15.2043	15
																										90.2829	8					39.6199	15
																										101.279	8					47.2159	15
																										116.284	8					58.2426	15
																										129.117	8					70.2613	15
																										138.634	8					88.2477	15
																										150.285	8					101.146	15
																										161.301	8					114.242	15
																										170.608	8					135.742	15
																										177.292	8					151.302	15
																										187.225	8					182.199	15
																										197.193	8					198.326	15
																										205.356	8					234.186	15
																										213.73	8					254.226	15
																										223.216	8					267.507	15
																										234.082	8					295.255	15
																										243.315	8					308.9	15
																										254.798	8					322.234	15
																										264.351	8					336.031	15
																										274.38	8					346.246	15
																										289.786	8					365.256	15
																										297.58	8					374.262	15
																										313.16	8					399.539	15
																										324.537	8					424.363	15
																										332.218	8					437.416	15
																										341.162	8					456.838	15
																										350.11	8					472.277	15
																										358.713	8					489.357	15
																										369.327	8					503.284	15
																										382.392	8					516.214	15
																										393.408	8					532.28	15
																										405.539	8					540.395	15
																										413.382	8					567.517	15
																										428.373	8					582.446	15
																										438.747	8
																										447.376	8					30.2373	16
																										457.751	8					46.1644	16
																										465.689	8					64.8572	16
																										473.444	8					88.1887	16
																										482.347	8					109.377	16
																										490.431	8					128.324	16
																										501.367	8					150.392	16
																										510.42	8					173.365	16
																										522.343	8					184.254	16
																										532.409	8					198.864	16
																										544.419	8					211.12	16
																										560.37	8					222.23	16
																										573.477	8					236.782	16
																										582.362	8					258.217	16
																										591.307	8					286.764	16
																																297.187	16
																										13.4332	9					310.328	16
																										20.3771	9					325.47	16
																										26.228	9					345.23	16
																										39.5985	9					366.235	16
																										49.1912	9					379.179	16
																										55.4929	9					394.248	16
																										64.3674	9					417.497	16
																										71.6474	9					430.19	16
																										83.7723	9					445.32	16
																										93.6462	9					459.511	16
																										105.484	9					473.247	16
																										112.366	9					495.241	16
																										124.412	9					512.628	16
																										132.577	9					530.209	16
																										139.906	9					564.34	16
																										148.409	9					576.764	16
																										155.485	9
																										163.263	9					10.3796	17
																										173.42	9					27.2214	17
																										183.484	9					49.8037	17
																										190.675	9					61.3299	17
																										200.348	9					88.5656	17
																										208.172	9					112.35	17
																										214.512	9					128.184	17
																										223.402	9					153.051	17
																										232.796	9					185.108	17
																										239.283	9					198.195	17
																										247.302	9					221.381	17
																										253.734	9					239.555	17
																										257.369	9					252.481	17
																										263.308	9					275.565	17
																										271.814	9					290.49	17
																										285.527	9					315.363	17
																										296.793	9					333.36	17
																										302.356	9					353.577	17
																										310.361	9					371.432	17
																										316.905	9					384.387	17
																										322.486	9					436.877	17
																										333.33	9					446.466	17
																										338.268	9					458.367	17
																										345.267	9					497.738	17
																										352.833	9					507.448	17
																										357.789	9					525.568	17
																										366.38	9					539.338	17
																										375.161	9					553.417	17
																										387.436	9
																										398.726	9					15.3182	18
																										411.717	9					39.8595	18
																										420.56	9					47.3918	18
																										431.658	9					58.3525	18
																										444.183	9					70.3732	18
																										455.331	9					88.3959	18
																										463.263	9					101.332	18
																										473.63	9					114.311	18
																										485.767	9					135.429	18
																										496.631	9					151.246	18
																										502.495	9					182.235	18
																										511.289	9					185.997	18
																										522.542	9					198.263	18
																										535.284	9					234.385	18
																										559.732	9					254.384	18
																										570.205	9					267.736	18
																										579.325	9					295.389	18
																										591.302	9					308.954	18
																																322.287	18
																										10.5554	10					336.253	18
																										170.902	10					346.334	18
																										317.757	10					365.426	18
																										369.864	10					374.496	18
																										433.834	10					399.856	18
																										526.737	10					424.503	18
																										581.797	10					437.605	18
																																457.614	18
																										12.203	11					472.345	18
																										19.3939	11					489.637	18
																										26.3291	11					503.436	18
																										50.1021	11					516.401	18
																										58.1317	11					532.371	18
																										64.2266	11					539.905	18
																										72.2823	11					567.652	18
																										80.2922	11					582.548	18
																										91.5516	11
																										99.3019	11					7.20201	19
																										105.446	11					31.4215	19
																										113.306	11					41.0995	19
																										128.394	11					61.1104	19
																										143.459	11					71.2629	19
																										149.385	11					99.3807	19
																										158.216	11					110.196	19
																										165.268	11					127.378	19
																										171.249	11					144.623	19
																										177.174	11					170.632	19
																										183.242	11					178.508	19
																										190.196	11					197.313	19
																										197.383	11					217.29	19
																										212.443	11					226.829	19
																										219.418	11					242.174	19
																										227.386	11					263.194	19
																										235.275	11					273.186	19
																										243.97	11					284.308	19
																										249.413	11					298.974	19
																										257.625	11					319.395	19
																										265.285	11					334.504	19
																										272.503	11					345.235	19
																										280.499	11					361.523	19
																										287.173	11					377.274	19
																										295.618	11					393.176	19
																										304.158	11					407.759	19
																										311.315	11					420.386	19
																										319.18	11					436.524	19
																										327.668	11					447.195	19
																										333.218	11					456.208	19
																										339.23	11					468.394	19
																										345.856	11					482.579	19
																										352.218	11					496.4	19
																										358.845	11					511.737	19
																										361.233	11					521.418	19
																										369.219	11					531.253	19
																										378.323	11					542.397	19
																										385.518	11					559.525	19
																										388.954	11					571.375	19
																										403.352	11					587.82	19
																										413.758	11
																										424.523	11					5.60371	20
																										435.371	11					9.63875	20
																										443.246	11					19.8617	20
																										450.299	11					33.2745	20
																										458.393	11					58.4896	20
																										466.446	11					72.4098	20
																										473.399	11					96.5019	20
																										479.698	11					184.82	20
																										486.095	11					217.903	20
																										493.372	11					249.425	20
																										500.354	11					269.556	20
																										508.602	11					336.391	20
																										517.436	11					351.836	20
																										527.737	11					360.441	20
																										534.369	11					392.502	20
																										544.408	11					411.499	20
																										557.252	11					436.405	20
																										567.495	11					458.515	20
																										574.606	11					474.97	20
																										579.365	11					487.715	20
																										588.683	11					506.759	20
																																521.758	20
																										25.7488	12
																										43.0981	12					14.0443	21
																										55.7786	12					25.7184	21
																										72.6649	12					39.3603	21
																										81.1276	12					61.1281	21
																										91.7616	12					69.8266	21
																										134.955	12					96.2964	21
																										223.341	12					107.261	21
																										283.046	12					117.277	21
																										294.095	12					156.131	21
																										302.032	12					174.794	21
																										309.427	12					193.306	21
																										320.29	12					208.887	21
																										327.964	12					223.176	21
																										403.525	12					259.05	21
																										424.063	12					282.41	21
																										438.497	12					299.272	21
																										512.369	12					314.536	21
																										537.74	12					337.171	21
																																358.196	21
																										15.1398	13					369.183	21
																										39.2864	13					385.039	21
																										61.5315	13					406.907	21
																										76.432	13					425.672	21
																										94.2003	13					440.272	21
																										114.494	13					458.35	21
																										143.243	13					472.275	21
																										159.737	13					505.7	21
																										181.137	13					527.206	21
																										197.589	13					551.325	21
																										214.484	13					569.594	21
																										230.095	13					591.355	21
																										244.286	13
																										258.223	13					46.5957	22
																										282.36	13					70.8651	22
																										292.335	13					76.9721	22
																										305.225	13					85.8686	22
																										319.264	13					94.2373	22
																										337.193	13					103.529	22
																										352.137	13					115.343	22
																										367.761	13					136.399	22
																										380.243	13					147.212	22
																										396.786	13					155.031	22
																										410.295	13					167.038	22
																										425.303	13					180.818	22
																										436.068	13					209.301	22
																										451.412	13					241.76	22
																										469.843	13					265.21	22
																										489.081	13					298.162	22
																										500.494	13					319.388	22
																										516.381	13					357.112	22
																										542.419	13					396.618	22
																										553.439	13					424.31	22
																										573.418	13					436.155	22
																										585.582	13					463.018	22
																																493.31	22
																										86.6928	14					530.068	22
																										150.546	14					558.371	22
																										214.868	14
																										375.896	14					20.3115	23
																										388.412	14					35.9149	23
																										526.093	14					44.127	23
																																59.1962	23
																										11.3361	15					80.3936	23
																										27.6191	15					90.023	23
																										89.4479	15					110.476	23
																										210.676	15					117.472	23
																										286.498	15					134.493	23
																										327.139	15					140.958	23
																										392.959	15					151.811	23
																										480.648	15					158.316	23
																										546.46	15					168.329	23
																																181.447	23
																										14.5374	16					194.399	23
																										39.7952	16					210.3	23
																										61.1139	16					224.445	23
																										76.1902	16					231.494	23
																										93.3868	16					236.22	23
																										114.506	16					245.377	23
																										143.274	16					255.415	23
																										159.423	16					269.228	23
																										180.929	16					278.804	23
																										197.243	16					288.541	23
																										214.294	16					304.043	23
																										229.346	16					329.403	23
																										243.827	16					355.196	23
																										257.64	16					372.131	23
																										270.693	16					407.052	23
																										283.211	16					426.863	23
																										291.8	16					447.067	23
																										304.734	16					458.11	23
																										318.88	16					479.324	23
																										336.552	16					499.428	23
																										351.585	16					526.582	23
																										367.462	16					540.325	23
																										379.976	16					573.912	23
																										396.366	16
																										409.601	16					20.2796	24
																										425.266	16					36.0155	24
																										435.559	16					44.1146	24
																										451.214	16					59.1846	24
																										469.429	16					80.3772	24
																										481.418	16					90.0578	24
																										488.315	16					110.413	24
																										500.346	16					117.31	24
																										516.259	16					134.441	24
																										542.307	16					151.536	24
																										553.268	16					158.316	24
																										573.335	16					168.326	24
																										586.441	16					181.501	24
																																194.411	24
																										7.30729	17					210.361	24
																										53.6264	17					224.337	24
																										83.2953	17					231.452	24
																										91.4221	17					245.274	24
																										99.5748	17					255.483	24
																										116.482	17					268.921	24
																										167.827	17					288.52	24
																										193.534	17					304.057	24
																										222.932	17					329.354	24
																										270.758	17					355.019	24
																										296.783	17					372.039	24
																										329.346	17					407.057	24
																										353.502	17					427.028	24
																										375.677	17					446.734	24
																										390.451	17					457.762	24
																										404.397	17					479.302	24
																										453.372	17					499.41	24
																										480.378	17					526.292	24
																										512.378	17					540.245	24
																																574.011	24
																										5.26098	18
																										17.3414	18					46.488	25
																										57.9045	18					70.9052	25
																										82.497	18					76.539	25
																										89.156	18					85.6554	25
																										97.1535	18					94.1213	25
																										125.971	18					103.359	25
																										192.418	18					109.861	25
																										222.681	18					115.358	25
																										242.544	18					136.324	25
																										293.756	18					147.106	25
																										329.937	18					154.685	25
																										344.867	18					166.72	25
																										369.478	18					180.73	25
																										392.214	18					209.263	25
																										405.715	18					241.823	25
																										481.862	18					265.106	25
																										503.511	18					298.175	25
																										535.36	18					319.366	25
																										593.661	18					357.128	25
																																396.504	25
																										4.25301	19					424.258	25
																										20.2588	19					436.077	25
																										55.8803	19					463.002	25
																										74.345	19					493.314	25
																										83.3484	19					530.131	25
																										91.2801	19					558.368	25
																										98.0863	19
																										109.68	19					20.2409	26
																										125.383	19					35.7903	26
																										157.479	19					44.0366	26
																										265.695	19					59.1801	26
																										302.523	19					80.3489	26
																										390.106	19					89.8236	26
																										457.494	19					110.45	26
																										477.438	19					117.604	26
																																134.428	26
																										4.28601	20					140.784	26
																										14.149	20					158.294	26
																										32.3644	20					168.35	26
																										52.4356	20					181.402	26
																										81.0828	20					194.333	26
																										88.7806	20					210.232	26
																										97.336	20					224.559	26
																										110.085	20					231.414	26
																										124.419	20					236.26	26
																										135.081	20					245.358	26
																										175.242	20					255.328	26
																										229.013	20					269.281	26
																										252.275	20					278.463	26
																										286.235	20					288.487	26
																										295.95	20					303.956	26
																										314.209	20					329.383	26
																										349.18	20					355.291	26
																										383.152	20					372.196	26
																										400.79	20					406.981	26
																										404.003	20					426.765	26
																										419.946	20					447.087	26
																										464.292	20					458.175	26
																										510.951	20					479.271	26
																										544.263	20					499.315	26
																										554.247	20					527.219	26
																										589.111	20					540.469	26
																																573.735	26
																										5.3258	21
																										17.1753	21					46.3825	27
																										41.5498	21					70.8517	27
																										66.6689	21					76.1892	27
																										83.6954	21					85.4416	27
																										88.951	21					93.8166	27
																										95.4508	21					103.198	27
																										103.615	21					109.678	27
																										133.698	21					115.236	27
																										168.624	21					136.276	27
																										186.649	21					146.999	27
																										226.974	21					154.504	27
																										236.939	21					166.385	27
																										256.801	21					180.881	27
																										292.857	21					209.225	27
																										315.731	21					241.89	27
																										340.695	21					264.946	27
																										385.786	21					298.166	27
																										391.634	21					319.363	27
																										404.967	21					357.14	27
																										414.924	21					396.374	27
																										435.872	21					424.206	27
																										487.808	21					435.874	27
																																462.652	27
																										7.14556	22					493.339	27
																										53.9672	22					530.136	27
																										83.5509	22					558.445	27
																										91.5539	22
																										99.6711	22					20.2758	28
																										116.649	22					36.0109	28
																										168.698	22					44.1251	28
																										193.633	22					59.1863	28
																										223.946	22					80.3756	28
																										329.51	22					90.0487	28
																										353.616	22					110.421	28
																										375.74	22					117.323	28
																										390.606	22					134.454	28
																										404.339	22					151.603	28
																										453.292	22					158.319	28
																										480.376	22					168.34	28
																										512.387	22					181.489	28
																																194.395	28
																										5.25506	23					210.346	28
																										14.4698	23					224.347	28
																										34.6488	23					231.437	28
																										59.4322	23					235.41	28
																										80.5716	23					245.3	28
																										89.3976	23					255.446	28
																										98.3054	23					268.968	28
																										118.491	23					278.987	28
																										133.63	23					288.515	28
																										188.5	23					304.062	28
																										211.744	23					329.37	28
																										263.512	23					355.075	28
																										304.578	23					372.068	28
																										318.791	23					407.064	28
																										358.677	23					427.011	28
																										386.674	23					446.794	28
																										398.509	23					457.906	28
																										406.909	23					479.307	28
																										419.725	23					499.43	28
																										455.868	23					526.349	28
																																540.262	28
																										6.22916	24					574.001	28
																										23.7914	24
																										47.262	24					46.4872	29
																										84.2414	24					70.9756	29
																										93.0507	24					76.5406	29
																										124.446	24					85.6487	29
																										190.994	24					94.1085	29
																										241.93	24					103.355	29
																										294.876	24					109.848	29
																										318.639	24					115.366	29
																										343.815	24					136.324	29
																										357.539	24					147.087	29
																										383.103	24					154.68	29
																										391.156	24					166.654	29
																										402.12	24					180.687	29
																										429.544	24					209.264	29
																										447.893	24					241.819	29
																										491.464	24					265.093	29
																																298.188	29
																										5.18916	25					319.389	29
																										47.8538	25					357.142	29
																										82.4433	25					396.509	29
																										90.7107	25					424.267	29
																										98.1585	25					436.07	29
																										110.496	25					463.004	29
																										135.468	25					493.324	29
																										196.572	25					530.145	29
																										231.742	25					558.367	29
																										250.687	25
																										293.64	25					81.4192	30
																										316.585	25					224.847	30
																										344.642	25
																										386.633	25					46.3089	31
																										403.278	25					71.0347	31
																										421.34	25					76.137	31
																										466.647	25					85.3284	31
																										513.697	25					93.4138	31
																																103.172	31
																										7.51252	26					109.827	31
																										17.7234	26					115.181	31
																										36.3404	26					136.297	31
																										53.4795	26					146.885	31
																										61.511	26					154.649	31
																										89.7521	26					166.261	31
																										104.794	26					181.135	31
																										180.83	26					209.256	31
																										222.937	26					242.038	31
																										248.536	26					264.521	31
																										293.656	26					298.174	31
																										314.365	26					319.506	31
																										342.874	26					357.191	31
																										349.927	26					396.291	31
																										361.637	26					424.187	31
																										371.906	26					435.513	31
																										381.914	26					462.428	31
																										391.715	26					493.402	31
																										408.39	26					530.203	31
																										427.882	26					558.872	31
																										451.793	26
																										467.668	26					4.95626	32
																										511.205	26					7.5535	32
																										537.77	26					62.9898	32
																																106.281	32
																										12.4419	27					166.508	32
																										26.6485	27					202.348	32
																										32.6299	27					241.957	32
																										39.6472	27					291.476	32
																										69.7905	27					420.282	32
																										99.5372	27					430.647	32
																										146.727	27					514.247	32
																										157.957	27
																										285.837	27					4.93231	33
																										340.747	27					25.4959	33
																										361.791	27					46.6167	33
																										426.767	27					57.526	33
																																78.4919	33
																										13.7172	28					89.2029	33
																										48.1698	28					103.276	33
																										82.1804	28					107.112	33
																										107.526	28					122.801	33
																										124.558	28					127.334	33
																										180.218	28					150.39	33
																										208.915	28					163.082	33
																										234.745	28					190.209	33
																										265.172	28					203.548	33
																										301.205	28					217.167	33
																										322.496	28					233.25	33
																										378.188	28					242.34	33
																										412.142	28					273.487	33
																										439.435	28					286.387	33
																										472.014	28					314.498	33
																										492.943	28					328.465	33
																										502.789	28					362.38	33
																										531.392	28					374.327	33
																										592.278	28					389.359	33
																																414.445	33
																										56.9515	29					428.259	33
																										68.0937	29					450.532	33
																										94.0344	29					475.191	33
																										125.151	29					503.211	33
																										158.043	29					526.809	33
																										191.318	29					553.314	33
																										227.3	29					568.354	33
																										261.349	29
																										292.608	29					9.08269	34
																										318.314	29					25.3998	34
																										356.18	29					43.4327	34
																										397.857	29					56.5069	34
																										411.225	29					79.3684	34
																										435.29	29					99.2198	34
																										472.172	29					107.263	34
																										500.128	29					119.216	34
																										566.585	29					127.154	34
																										574.861	29					140.229	34
																																153.315	34
																										9.566	30					165.245	34
																										20.5942	30					181.81	34
																										48.4366	30					197.369	34
																										55.594	30					211.265	34
																										64.7322	30					222.977	34
																										79.9823	30					237.24	34
																										103.865	30					243.754	34
																										117.309	30					253.135	34
																										128.377	30					286.523	34
																										165.556	30					297.733	34
																										180.556	30					309.324	34
																										193.445	30					332.384	34
																										218.865	30					345.279	34
																										228.848	30					362.258	34
																										252.404	30					374.509	34
																										287.067	30					391.509	34
																										299.652	30					409.545	34
																										317.529	30					422.51	34
																										328.426	30					431.61	34
																										349.551	30					451.45	34
																										363.665	30					477.433	34
																										381.555	30					489.377	34
																										411.391	30					504.18	34
																										437.937	30					516.241	34
																										448.161	30					532.883	34
																										468.72	30					544.309	34
																										492.546	30					557.794	34
																										507.529	30					576.815	34
																										539.73	30
																										561.807	30					10.2058	35
																										587.51	30					24.1516	35
																																34.3192	35
																										21.1887	31					45.2981	35
																										38.2628	31					53.5376	35
																										50.1945	31					58.3672	35
																										73.3218	31					66.352	35
																										92.2163	31					75.876	35
																										115.151	31					83.7874	35
																										129.133	31					92.3807	35
																										144.298	31					103.258	35
																										164.296	31					110.481	35
																										181.133	31					122.943	35
																										190.22	31					135.318	35
																										202.281	31					144.622	35
																										227.155	31					153.747	35
																										243.266	31					163.21	35
																										260.285	31					173.44	35
																										273.368	31					182.795	35
																										294.236	31					191.239	35
																										310.358	31					204.416	35
																										326.511	31					216.281	35
																										352.287	31					225.564	35
																										368.341	31					237.292	35
																										387.029	31					244.247	35
																										396.945	31					251.332	35
																										411.329	31					260.345	35
																										433.169	31					271.18	35
																										446.277	31					281.811	35
																										460.258	31					283.49	35
																										475.433	31					291.677	35
																										496.274	31					304.335	35
																										517.278	31					316.357	35
																										536.391	31					326.411	35
																										551.304	31					338.552	35
																										569.408	31					349.389	35
																										587.469	31					358.529	35
																																372.481	35
																										26.0657	32					387.334	35
																										42.198	32					396.352	35
																										89.4168	32					404.504	35
																										116.958	32					413.62	35
																										127.299	32					424.389	35
																										150.19	32					435.357	35
																										164.105	32					448.441	35
																										180.209	32					462.571	35
																										194.047	32					473.541	35
																										207.134	32					483.318	35
																										245.488	32					494.54	35
																										273.564	32					502.561	35
																										291.003	32					511.434	35
																										310.273	32					522.418	35
																										348.176	32					531.763	35
																										370.271	32					543.275	35
																										394.653	32					555.587	35
																										411.27	32					568.571	35
																										443.135	32					579.324	35
																										459.659	32					591.32	35
																										493.168	32
																										517.386	32					57.2149	36
																										541.26	32					103.24	36
																										569.131	32					145.191	36
																										586.038	32					187.177	36
																																231.833	36
																										25.3949	33					255.195	36
																										42.1427	33					314.338	36
																										89.2332	33					390.734	36
																										116.339	33					393.219	36
																										127.231	33					458.328	36
																										149.783	33					460.939	36
																										163.275	33					494.736	36
																										180.108	33					565.782	36
																										193.501	33
																										206.284	33					29.8628	37
																										245.254	33					58.4398	37
																										273.222	33					60.7561	37
																										290.258	33					87.4	37
																										309.831	33					255.898	37
																										348.106	33					281.799	37
																										370.18	33					290.939	37
																										394.378	33					481.482	37
																										411.266	33					530.893	37
																										442.487	33					538.99	37
																										459.28	33
																										491.564	33					57.2566	38
																										517.169	33					103.181	38
																										541.347	33					145.196	38
																										568.556	33					187.094	38
																										585.349	33					255.056	38
																																314.14	38
																										18.3032	34					393.58	38
																										39.7401	34					457.965	38
																										64.1329	34					493.6	38
																										86.7007	34					565.287	38
																										103.391	34
																										119.198	34					52.2037	39
																										136.258	34					54.7262	39
																										150.501	34					83.1587	39
																										165.134	34					139.385	39
																										181.492	34					179.348	39
																										192.496	34					199.928	39
																										206.297	34					224.146	39
																										229.298	34					230.499	39
																										249.343	34					284.311	39
																										267.172	34					341.271	39
																										286.336	34					366.361	39
																										300.311	34					425.36	39
																										320.368	34					511.516	39
																										338.59	34					533.412	39
																										365.261	34					587.657	39
																										388.384	34
																										407.149	34					16.2428	40
																										432.535	34					78.4296	40
																										449.697	34					176.471	40
																										469.241	34					239.825	40
																										487.388	34					283.658	40
																										514.809	34					366.124	40
																										540.395	34					461.195	40
																										560.389	34					556.184	40
																										576.59	34
																										592.45	34					60.6792	41
																																202.767	41
																										6.3426	35					295.062	41
																										20.5888	35					304.821	41
																										33.3751	35					352.452	41
																										44.5678	35
																										63.7696	35					390.763	42
																										72.9173	35					466.847	42
																										101.799	35
																										119.842	35					53.063	43
																										132.676	35					109.594	43
																										147.471	35					169.143	43
																										163.699	35					242.072	43
																										174.735	35					289.355	43
																										184.423	35					368.429	43
																										193.544	35					446.533	43
																										202.904	35					514.152	43
																										219.897	35					559.263	43
																										227.983	35
																										244.827	35					197.145	44
																										259.705	35					242.442	44
																										270.553	35					261.231	44
																										311.564	35					290.894	44
																										322.497	35					292.26	44
																										352.531	35					362.181	44
																										363.761	35					414.928	44
																										381.831	35					471.621	44
																										427.804	35					476.104	44
																										450.652	35					500.568	44
																										462.812	35					559.67	44
																										471.714	35					586.913	44
																										483.446	35
																																90.5028	45
																										13.6405	36					163.771	45
																										23.12	36					262.606	45
																										40.6046	36					314.168	45
																										49.492	36					361.399	45
																										60.5559	36					554.522	45
																										71.3959	36
																										89.4792	36					24.8955	46
																										104.493	36					48.5609	46
																										127.557	36					75.8073	46
																										140.385	36					87.2389	46
																										152.49	36					94.4917	46
																										164.6	36					108.487	46
																										181.814	36					126.902	46
																										197.542	36					135.512	46
																										214.574	36					144.313	46
																										236.568	36					164.581	46
																										254.547	36					174.599	46
																										266.473	36					182.584	46
																										280.57	36					191.703	46
																										295.428	36					201.711	46
																										309.504	36					210.681	46
																										321.687	36					215.682	46
																										333.967	36					222.883	46
																										348.812	36					228.671	46
																										358.503	36					237.945	46
																										379.814	36					254.991	46
																										395.718	36					265.989	46
																										408.899	36					285.607	46
																										419.842	36					301.612	46
																										442.623	36					313.85	46
																										455.638	36					346.821	46
																										474.654	36					367.53	46
																										486.597	36					376.571	46
																										498.612	36					392.631	46
																										509.624	36					399.688	46
																										540.61	36					414.733	46
																										580.861	36					425.352	46
																																459.649	46
																										12.3258	37					468.578	46
																										21.1718	37					487.674	46
																										34.4045	37					500.573	46
																										45.5989	37					516.568	46
																										56.3845	37					524.478	46
																										67.4178	37					540.793	46
																										81.1787	37					577.539	46
																										90.4977	37
																										100.334	37					11.6477	47
																										110.739	37					24.5991	47
																										122.558	37					48.3992	47
																										132.339	37					53.2229	47
																										143.682	37					57.0649	47
																										162.515	37					75.4781	47
																										172.524	37					87.2648	47
																										191.996	37					94.1403	47
																										201.521	37					108.366	47
																										218.399	37					126.98	47
																										228.628	37					135.429	47
																										239.498	37					144.07	47
																										257.431	37					164.405	47
																										274.869	37					174.974	47
																										281.611	37					182.537	47
																										294.47	37					191.684	47
																										308.499	37					201.741	47
																										317.672	37					210.856	47
																										331.861	37					215.835	47
																										339.634	37					222.861	47
																										350.562	37					228.725	47
																										366.608	37					237.812	47
																										376.436	37					254.897	47
																										387.761	37					285.342	47
																										398.692	37					301.361	47
																										422.916	37					313.561	47
																										435.541	37					331.835	47
																										442.627	37					346.835	47
																										457.606	37					359.845	47
																										475.652	37					367.405	47
																										483.964	37					376.645	47
																										504.275	37					392.558	47
																										515.786	37					399.666	47
																										549.755	37					414.578	47
																										563.518	37					425.262	47
																										573.497	37					459.861	47
																										584.872	37					468.563	47
																																487.411	47
																																500.669	47
																										4.52321	39					516.653	47
																										15.8109	39					524.587	47
																										24.6075	39					540.674	47
																										36.6424	39					577.502	47
																										47.5341	39
																										60.681	39					20.2218	48
																										73.7168	39					28.3755	48
																										80.7159	39					46.0792	48
																										107.537	39					57.7785	48
																										128.544	39					70.5616	48
																										136.32	39					85.2895	48
																										156.774	39					112.851	48
																										215.656	39					138.453	48
																										222.797	39					159.232	48
																										233.816	39					178.724	48
																										244.835	39					188.227	48
																										263.539	39					204.42	48
																										278.881	39					211.14	48
																										290.623	39					217.074	48
																										310.758	39					224.211	48
																										325.749	39					237.465	48
																										339.476	39					271.203	48
																										350.554	39					284.027	48
																										370.432	39					299.357	48
																										384.718	39					322.727	48
																										392.567	39					336.282	48
																										407.455	39					358.109	48
																										419.487	39					369.387	48
																										433.574	39					386.371	48
																										455.551	39					399.923	48
																										473.67	39					413.552	48
																										481.504	39					446.283	48
																										490.987	39					466.119	48
																										520.767	39					475.397	48
																										593.84	39					488.306	48
																																524.338	48
																										14.8742	40					537.19	48
																										23.6808	40					555.258	48
																										455.999	40					578.672	48
																											41					79.3624	49
																																159.065	49
																										4.67592	42					175.715	49
																										66.1488	42					210.474	49
																										164.654	42					238.319	49
																										346.154	42					349.565	49
																																391.763	49
																											43					402.637	49
																																525.515	49
																										23.1207	44
																										79.0456	44					19.5238	50
																										103.326	44					95.868	50
																										126.036	44					110.683	50
																										133.689	44					170.594	50
																										184.718	44					183.794	50
																										220.166	44					210.061	50
																										253.652	44					216.492	50
																										287.356	44					225.21	50
																										329.385	44					234.74	50
																										368.269	44					341.426	50
																										393.27	44					382.943	50
																										429.241	44					401.092	50
																										450.247	44					489.861	50
																										499.255	44					546.205	50
																										542.159	44					583.215	50
																										563.062	44
																										583.358	44					9.60666	51
																																16.3984	51
																										23.1657	45					20.0049	51
																										79.0401	45					39.6237	51
																										103.398	45					76.8408	51
																										126.096	45					84.8138	51
																										133.605	45					95.325	51
																										184.643	45					103.756	51
																										220.134	45					110.405	51
																										253.708	45					143.668	51
																										287.307	45					170.348	51
																										329.403	45					183.727	51
																										368.265	45					197.444	51
																										393.282	45					208.506	51
																										429.188	45					210.049	51
																										450.198	45					216.06	51
																										499.205	45					225.253	51
																										542.135	45					234.5	51
																										563.107	45					256.691	51
																										583.484	45					270.515	51
																																292.907	51
																										23.1505	46					314.587	51
																										79.3325	46					325.736	51
																										104.591	46					334.515	51
																										126.009	46					341.771	51
																										185.201	46					382.461	51
																										220.241	46					400.413	51
																										253.984	46					432.729	51
																										287.522	46					442.577	51
																										329.866	46					463.471	51
																										369.127	46					469.999	51
																										394.096	46					488.88	51
																										429.209	46					511.561	51
																										450.373	46					517.818	51
																										499.283	46					530.738	51
																										542.254	46					546.216	51
																										562.481	46					563.916	51
																										584.3	46					583.25	51
																										12.1131	47					15.7657	52
																										38.5891	47					27.3352	52
																										73.6567	47					38.5048	52
																										102.76	47					54.325	52
																										125.437	47					75.3281	52
																										159.908	47					84.5924	52
																										206.543	47					103.348	52
																										307.955	47					110.259	52
																										340.314	47					122.227	52
																										376.708	47					143.049	52
																										534.915	47					159.781	52
																										562.704	47					182.448	52
																										569.115	47					196.404	52
																																208.028	52
																										23.249	48					215.366	52
																										79.0879	48					224.891	52
																										103.385	48					227.141	52
																										126.157	48					236.686	52
																										133.816	48					255.49	52
																										184.844	48					270.202	52
																										220.285	48					297.235	52
																										254.343	48					308.433	52
																										287.608	48					325.221	52
																										329.723	48					334.011	52
																										368.361	48					342.328	52
																										393.473	48					357.226	52
																										429.339	48					384.135	52
																										450.37	48					396.561	52
																										499.433	48					409.137	52
																										542.369	48					431.851	52
																										563.234	48					442.129	52
																										584.955	48					452.08	52
																																468.548	52
																										12.2229	49					488.208	52
																										23.2268	49					506.748	52
																										38.5756	49					516.444	52
																										73.4487	49					530.189	52
																										79.5065	49					562.4	52
																										102.488	49					577.632	52
																										104.985	49					591.3	52
																										125.184	49
																										159.507	49					12.5292	53
																										185.783	49					28.1408	53
																										206.202	49					40.3514	53
																										220.843	49					54.2224	53
																										242.438	49					62.0161	53
																										254.724	49					72.2852	53
																										262.551	49					81.3149	53
																										307.329	49					93.2972	53
																										340.145	49					100.332	53
																										376.342	49					113.3	53
																										393.56	49					123.314	53
																										445.027	49					134.173	53
																										464.507	49					148.351	53
																										484.312	49					163.867	53
																										521.237	49					171.184	53
																										534.374	49					182.348	53
																										550.412	49					192.635	53
																										562.207	49					200.369	53
																										569.12	49					206.341	53
																																211.163	53
																										12.4933	50					216.049	53
																										14.0623	50					220.205	53
																										39.3775	50					224.605	53
																										73.5156	50					228.553	53
																										102.912	50					237.407	53
																										116.604	50					250.277	53
																										125.071	50					260.208	53
																										160.19	50					270.506	53
																										186.849	50					277.387	53
																										206.366	50					285.316	53
																										229.188	50					301.551	53
																										242.374	50					311.23	53
																										253.365	50					321.316	53
																										262.6	50					330.377	53
																										271.374	50					344.266	53
																										306.456	50					359.375	53
																										340.325	50					367.292	53
																										368.562	50					374.365	53
																										376.643	50					384.36	53
																										416.341	50					397.444	53
																										445.354	50					407.213	53
																										453.115	50					423.427	53
																										464.285	50					442.475	53
																										484.431	50					450.373	53
																										507.232	50					460.382	53
																										521.171	50					475.323	53
																										534.668	50					487.37	53
																										546.292	50					496.251	53
																										550.391	50					513.293	53
																										562.084	50					521.348	53
																										569.3	50					534.378	53
																																545.659	53
																										23.1957	51					554.262	53
																										79.0642	51					561.178	53
																										103.728	51					575.233	53
																										126.106	51					586.295	53
																										133.556	51
																										184.682	51					16.5375	54
																										220.11	51					19.9539	54
																										253.577	51					32.6705	54
																										287.293	51					63.565	54
																										329.403	51					72.2696	54
																										368.312	51					83.4672	54
																										393.335	51					96.4631	54
																										429.164	51					103.665	54
																										450.175	51					114.863	54
																										499.181	51					122.945	54
																										542.142	51					133.79	54
																										563.09	51					143.629	54
																										583.342	51					159.758	54
																																166.614	54
																										12.2874	52					179.575	54
																										23.125	52					183.956	54
																										38.7289	52					190.517	54
																										73.4813	52					197.356	54
																										79.3418	52					208.213	54
																										102.538	52					210.018	54
																										104.797	52					216.177	54
																										125.134	52					223.665	54
																										159.394	52					233.411	54
																										185.35	52					235.365	54
																										206.136	52					240.657	54
																										220.422	52					267.563	54
																										242.287	52					283.45	54
																										253.635	52					304.758	54
																										262.324	52					325.603	54
																										307.254	52					337.574	54
																										329.815	52					341.727	54
																										340.143	52					359.64	54
																										368.746	52					372.594	54
																										376.335	52					383.172	54
																										393.413	52					393.653	54
																										429.797	52					401.401	54
																										444.519	52					412.807	54
																										450.71	52					430.858	54
																										464.365	52					458.455	54
																										483.754	52					469.684	54
																										499.801	52					490.398	54
																										520.849	52					502.624	54
																										534.302	52					530.739	54
																										542.568	52					542.517	54
																										550.255	52					546.385	54
																										562.138	52					550.511	54
																										569.156	52					555.567	54
																										583.583	52					568.626	54
																																577.552	54
																										32.0637	53					583.325	54
																										47.2119	53					587.91	54
																										66.2785	53
																										72.6349	53					24.9677	55
																										123.848	53					48.4134	55
																										142.313	53					56.7207	55
																										158.894	53					62.5465	55
																										181.373	53					75.6392	55
																										187.339	53					86.9614	55
																										207.356	53					94.4106	55
																										213.45	53					108.441	55
																										222.294	53					126.516	55
																										232.303	53					135.498	55
																										267.552	53					144.4	55
																										289.494	53					164.613	55
																										299.331	53					174.572	55
																										309.602	53					182.991	55
																										329.717	53					201.514	55
																										352.517	53					210.52	55
																										388.172	53					215.608	55
																										395.693	53					222.642	55
																										436.174	53					228.579	55
																										471.434	53					237.728	55
																										502.444	53					254.691	55
																										508.867	53					265.695	55
																										523.606	53					285.443	55
																										533.472	53					301.734	55
																										564.567	53					313.9	55
																										580.831	53					331.934	55
																																346.595	55
																										11.358	54					359.951	55
																										35.5668	54					367.508	55
																										53.4221	54					376.475	55
																										100.163	54					392.546	55
																										118.079	54					399.682	55
																										177.027	54					414.756	55
																										225.015	54					425.424	55
																										248.042	54					459.638	55
																										264.479	54					468.558	55
																										312.201	54					487.589	55
																										359.073	54					500.51	55
																										367.653	54					516.504	55
																										405.547	54					524.409	55
																										428.187	54					540.635	55
																										453.26	54					567.788	55
																										497.159	54					577.512	55
																										536.226	54
																										570.121	54					48.6078	56
																										580.245	54					56.6329	56
																										586.211	54					75.8037	56
																										593.922	54					87.0354	56
																																94.6708	56
																										31.2454	55					108.63	56
																										68.0169	55					126.537	56
																										108.778	55					129.564	56
																										141.06	55					164.746	56
																										191.924	55					174.454	56
																										231.258	55					183.276	56
																										266.368	55					201.517	56
																										329.245	55					210.39	56
																										378.663	55					215.531	56
																										390.209	55					222.655	56
																										445.523	55					228.558	56
																										477.239	55					237.862	56
																										512.14	55					254.812	56
																										528.245	55					265.571	56
																										546.14	55					285.688	56
																										580.087	55					314.887	56
																										585.419	55					346.631	56
																																367.634	56
																										40.1189	56					376.53	56
																										71.7365	56					392.619	56
																										109.415	56					399.784	56
																										113.354	56					425.491	56
																										138.43	56					459.648	56
																										192.463	56					468.561	56
																										211.161	56					487.828	56
																										231.97	56					500.463	56
																										242.189	56					516.503	56
																										266.156	56					524.335	56
																										313.265	56					540.758	56
																										329.777	56					567.757	56
																										355.508	56					577.559	56
																										371.295	56
																										379.602	56					104.238	57
																										419.481	56					427.429	57
																										455.657	56					581.09	57
																										472.938	56
																										477.702	56					70.4339	58
																										484.335	56					109.852	58
																										512.741	56					166.982	58
																										519.469	56					169.292	58
																										528.857	56					171.044	58
																										537.238	56					282.334	58
																										576.27	56					497.426	58
																										580.403	56					562.965	58
																										586.038	56					586.706	58
																										12.1659	57					23.6353	59
																										35.2979	57					44.0193	59
																										52.3949	57					59.3526	59
																										91.5821	57					98.7069	59
																										100.21	57					101.081	59
																										138.058	57					135.733	59
																										176.739	57					146.165	59
																										225.406	57					184.598	59
																										246.945	57					190.72	59
																										263.368	57					211.306	59
																										311.26	57					241.535	59
																										341.828	57					263.521	59
																										405.466	57					297.6	59
																										427.431	57					315.789	59
																										439.385	57					318.985	59
																										452.352	57					321.046	59
																										491.073	57					329.512	59
																										535.499	57					359.672	59
																										569.386	57					417.131	59
																										580.103	57					478.431	59
																										585.002	57					480.387	59
																																483.12	59
																										4.2501	58					537.034	59
																										74.2325	58					576.544	59
																										303.504	58
																										396.139	58					19.5464	60
																										532.191	58					58.8885	60
																																110.453	60
																										34.3791	59					121.863	60
																										104.289	59					155.993	60
																										147.567	59					224.135	60
																										228.427	59					275.316	60
																										303.023	59					293.563	60
																										325.593	59					305.567	60
																										384.211	59					362.326	60
																										439.099	59					390.313	60
																										472.912	59					450.073	60
																										490.665	59					506.467	60
																										492.144	59					557.914	60
																										550.464	59
																																19.2209	61
																										6.39602	60					80.2377	61
																										68.6341	60					145.119	61
																										106.928	60					190.055	61
																										304.145	60					216.172	61
																										385.8	60					268.073	61
																										493.677	60					307.3	61
																																360.182	61
																										411.19	61					386.082	61
																										485.054	61					419.967	61
																										489.213	61					491.204	61
																																504.984	61
																										6.09843	62					530.625	61
																										39.9334	62					563.147	61
																										69.1467	62
																										97.1775	62					102.568	62
																										106.977	62					303.746	62
																										128.501	62					555.373	62
																										163.266	62
																										181.297	62					70.4137	63
																										217.839	62					116.713	63
																										251.153	62					164.13	63
																										267.212	62					229.807	63
																										290.097	62					295.082	63
																										305.009	62					374.322	63
																										355.179	62					444.5	63
																										372.215	62					569.045	63
																										391.926	62
																										413.029	62					18.3568	64
																										455.228	62					83.3502	64
																										466.254	62					113.24	64
																										480.614	62					148.804	64
																										484.338	62					181.365	64
																										488.034	62					232.631	64
																										493.327	62					274.216	64
																										504.049	62					319.136	64
																										513.266	62					363.641	64
																										539.438	62					424.048	64
																										567.171	62					472.678	64
																										593.369	62					499.26	64
																																552.109	64
																										5.73817	63					570.99	64
																										28.4748	63					593.034	64
																										69.1462	63
																										82.4873	63					34.4031	65
																										97.1923	63					59.7846	65
																										112.679	63					71.9565	65
																										128.315	63					82.3576	65
																										144.848	63					110.012	65
																										163.203	63					130.697	65
																										181.386	63					143.094	65
																										185.962	63					156.357	65
																										217.905	63					163.836	65
																										239.769	63					237.261	65
																										251.288	63					258.792	65
																										267.32	63					276.546	65
																										283.997	63					292.366	65
																										288.805	63					306.741	65
																										290.277	63					374.086	65
																										292.777	63					422.691	65
																										304.215	63					426.063	65
																										330.65	63					450.84	65
																										355.351	63					472.699	65
																										372.113	63					507.701	65
																										391.553	63					517.64	65
																										395.6	63					558.139	65
																										409.563	63					590.181	65
																										413.078	63
																										422.771	63					426.818	66
																										442.803	63
																										455.223	63					4.61064	67
																										466.35	63					86.0088	67
																										480.055	63					111.832	67
																										484.535	63					216.365	67
																										501.781	63					262.209	67
																										504.044	63					315.575	67
																										513.201	63					347.296	67
																										521.837	63					410.968	67
																										539.517	63					515.27	67
																										567.278	63					527.457	67
																										593.535	63					588.247	67
																										28.1821	64					5.76044	68
																										37.179	64					45.1793	68
																										69.0775	64					85.2016	68
																										82.1787	64					113.711	68
																										128.257	64					154.718	68
																										145.303	64					165.672	68
																										184.243	64					183.361	68
																										199.188	64					202.732	68
																										238.356	64					340.95	68
																										252.564	64					369.786	68
																										270.198	64					419.958	68
																										284.177	64					479.301	68
																										293.187	64					545.366	68
																										303.481	64					577.296	68
																										330.414	64
																										352.256	64					4.67184	69
																										372.015	64					20.2978	69
																										382.251	64					43.3433	69
																										395.436	64					61.2322	69
																										408.256	64					90.1917	69
																										422.467	64					117.188	69
																										441.272	64					134.258	69
																										467.314	64					162.234	69
																										480.213	64					178.545	69
																										485.153	64					212.265	69
																										489.175	64					224.273	69
																										492.348	64					245.327	69
																										494.053	64					278.54	69
																										502.21	64					296.257	69
																										512.235	64					323.293	69
																										522.293	64					355.296	69
																										536.205	64					380.274	69
																										549.417	64					413.574	69
																										569.261	64					430.24	69
																																463.284	69
																										5.88893	65					486.406	69
																										28.1782	65					512.281	69
																										37.3795	65					532.259	69
																										69.1334	65					562.392	69
																										82.1418	65					579.172	69
																										97.2727	65
																										112.463	65					24.3717	70
																										128.344	65					53.313	70
																										144.522	65					69.1641	70
																										184.633	65					90.1324	70
																										198.2	65					138.275	70
																										209.475	65					191.203	70
																										238.938	65					206.607	70
																										251.702	65					266.333	70
																										269.586	65					295.415	70
																										283.423	65					328.844	70
																										292.43	65					376.658	70
																										303.021	65					412.424	70
																										330.349	65					469.147	70
																										352.398	65					493.435	70
																										355.919	65					521.75	70
																										371.709	65					559.381	70
																										382.142	65
																										391.945	65					11.7535	71
																										395.226	65					26.6198	71
																										409.061	65					37.9967	71
																										422.438	65					292.67	71
																										442.056	65
																										455.944	65					6.91712	72
																										468.415	65					42.4813	72
																										479.853	65					66.4401	72
																										485.037	65					94.3304	72
																										488.075	65					127.398	72
																										494.073	65					149.21	72
																										501.508	65					192.265	72
																										511.366	65					228.304	72
																										521.578	65					271.283	72
																										535.179	65					295.402	72
																										549.481	65					322.268	72
																										567.483	65					345.615	72
																																367.463	72
																										28.1754	66					398.402	72
																										37.165	66					428.925	72
																										68.9994	66					458.319	72
																										82.1737	66					490.582	72
																										128.275	66					516.491	72
																										145.183	66					529.554	72
																										184.264	66					556.68	72
																										198.989	66					580.364	72
																										238.368	66
																										252.385	66					9.31331	73
																										270.148	66					31.8855	73
																										284.126	66					47.2339	73
																										293.127	66					63.4935	73
																										303.391	66					89.4339	73
																										330.418	66					115.585	73
																										352.269	66					141.385	73
																										371.778	66					161.365	73
																										382.242	66					185.345	73
																										395.394	66					205.078	73
																										408.243	66					235.281	73
																										422.458	66					249.357	73
																										441.291	66					262.318	73
																										467.361	66					280.505	73
																										480.176	66					309.305	73
																										485.135	66					327.377	73
																										489.069	66					338.445	73
																										494.007	66					355.557	73
																										502.11	66					379.393	73
																										512.147	66					398.835	73
																										522.229	66					415.363	73
																										535.834	66					432.439	73
																										549.412	66					450.418	73
																										569.016	66					479.538	73
																																494.437	73
																										6.11132	67					500.151	73
																										38.6121	67					504.348	73
																										69.1776	67					509.097	73
																										97.2441	67					513.293	73
																										106.706	67					526.335	73
																										128.576	67					542.757	73
																										163.326	67					578.338	73
																										181.378	67					593.441	73
																										217.325	67
																										251.223	67						74
																										267.3	67
																										290.239	67					19.578	75
																										304.942	67					71.773	75
																										355.274	67					95.5185	75
																										372.254	67					125.419	75
																										392.042	67					164.16	75
																										413.107	67					176.326	75
																										455.28	67					194.093	75
																										466.356	67					211.528	75
																										480.3	67					248.46	75
																										484.39	67					304.186	75
																										504.171	67					322.559	75
																										513.311	67					342.482	75
																										539.562	67					359.212	75
																										567.296	67					394.563	75
																										593.516	67					444.342	75
																																450.346	75
																										28.3739	68					483.391	75
																										37.2026	68					510.712	75
																										69.3339	68					529.807	75
																										82.3488	68					558.655	75
																										104.847	68					581.486	75
																										128.393	68
																										145.822	68						76
																										184.557	68
																										199.806	68					18.7895	77
																										228.945	68					48.8985	77
																										238.565	68					71.4351	77
																										253.289	68					95.2366	77
																										270.315	68					125.111	77
																										284.424	68					164.322	77
																										293.501	68					176.26	77
																										303.338	68					193.977	77
																										330.947	68					211.577	77
																										352.568	68					224.495	77
																										372.778	68					248.277	77
																										382.571	68					275.888	77
																										385.641	68					303.67	77
																										408.857	68					321.669	77
																										439.652	68					342.213	77
																										467.642	68					358.463	77
																										480.452	68					394.525	77
																										485.319	68					444.17	77
																										489.483	68					450.078	77
																										492.42	68					482.898	77
																										502.336	68					510.099	77
																										512.507	68					529.084	77
																										522.546	68					558.107	77
																										549.924	68					581.084	77
																										13.0749	69					34.3324	78
																										27.3	69					89.2429	78
																										57.1188	69					135.186	78
																										78.2137	69					175.955	78
																										92.2408	69					219.401	78
																										106.159	69					257.307	78
																										119.246	69					317.301	78
																										153.134	69					347.597	78
																										169.205	69					359.979	78
																										198.427	69					395.43	78
																										215.355	69					461.179	78
																										229.355	69					499.725	78
																										253.29	69					548.395	78
																										275.14	69
																										289.345	69					19.3278	79
																										312.091	69					71.4089	79
																										321.22	69					95.4164	79
																										342.216	69					125.255	79
																										370.17	69					164.106	79
																										386.166	69					176.431	79
																										398.286	69					194.078	79
																										415.366	69					211.592	79
																										425.245	69					248.377	79
																										453.275	69					304.017	79
																										470.378	69					322.222	79
																										479.232	69					342.358	79
																										495.225	69					359.085	79
																										505.19	69					394.519	79
																										509.171	69					444.231	79
																										512.176	69					450.791	79
																										516.137	69					483.23	79
																										520.131	69					510.328	79
																										523.391	69					529.514	79
																										533.225	69					558.455	79
																										547.226	69					581.395	79
																										560.646	69
																										575.276	69					21.2472	80
																										588.498	69					356.896	80
																										11.404	70					34.1466	81
																										25.6824	70					89.5677	81
																										39.6609	70					134.184	81
																										51.5321	70					175.471	81
																										55.7434	70					194.053	81
																										62.1284	70					211.811	81
																										72.2136	70					219.039	81
																										96.3159	70					233.19	81
																										99.3189	70					256.817	81
																										129.52	70					317.472	81
																										152.247	70					348.623	81
																										173.378	70					351.936	81
																										186.483	70					359.512	81
																										197.735	70					395.275	81
																										213.506	70					450.197	81
																										227.409	70					457.762	81
																										243.368	70					460.06	81
																										254.371	70					483.94	81
																										271.797	70					500.377	81
																										274.565	70					549.146	81
																										284.346	70
																										303.629	70					34.0487	82
																										309.863	70					89.2087	82
																										312.439	70					134.227	82
																										335.626	70					175.462	82
																										339.682	70					194.519	82
																										349.43	70					219.077	82
																										369.526	70					256.651	82
																										378.564	70					317.235	82
																										381.563	70					348.249	82
																										392.312	70					352.697	82
																										394.625	70					359.908	82
																										406.52	70					395.242	82
																										417.677	70					460.495	82
																										434.702	70					500.14	82
																										442.476	70					548.71	82
																										446.516	70
																										457.236	70					12.9524	83
																										466.156	70					34.9786	83
																										495.746	70					36.3828	83
																										504.079	70					266.981	83
																										507.25	70					356.769	83
																										527.164	70					394.951	83
																										558.835	70
																										589.969	70					33.8352	84
																																52.4966	84
																										10.3427	71					89.1212	84
																										49.3078	71					134.061	84
																										62.2972	71					175.481	84
																										83.436	71					219.144	84
																										122.774	71					256.631	84
																										146.468	71					317.321	84
																										155.388	71					348.368	84
																										183.346	71					352.965	84
																										248.457	71					395.291	84
																										257.236	71					460.608	84
																										267.429	71					500.218	84
																										283.397	71					549.072	84
																										309.385	71
																										318.681	71					19.8306	85
																										367.506	71					95.6211	85
																										386.308	71					125.635	85
																										403.532	71					175.942	85
																										429.251	71					194.056	85
																										447.48	71					211.399	85
																										459.692	71					233.507	85
																										488.483	71					248.546	85
																										505.734	71					304.408	85
																										511.282	71					322.857	85
																										516.257	71					342.696	85
																										521.28	71					352.333	85
																										532.516	71					359.305	85
																										575.75	71					394.739	85
																																444.581	85
																										10.2532	72					449.767	85
																										32.2956	72					457.006	85
																										55.4155	72					460.157	85
																										67.3614	72					483.519	85
																										86.3363	72					558.88	85
																										97.3039	72					581.534	85
																										108.742	72
																										132.81	72					22.6236	86
																										144.438	72
																										152.309	72					15.2173	87
																										166.319	72					45.3159	87
																										174.47	72					83.8349	87
																										192.658	72					120.609	87
																										202.675	72					133.073	87
																										215.371	72					163.156	87
[truncated: 871 more rows]

## Sheet: Figure 3
Figure 3 G				Figure 3 I												Figure 3 J
TPCs				rise times (s)												peak width (s)
sample state				1	2	3	4		Statistics Figure 3 I							1	2	3	4		Statistics Figure 3 J
number of experiments				TPC_frq	TPC_spor	SC_freq	SC_spor									TPC_frq	TPC_spor	SC_freq	SC_spor
quiescent	active			0.593533	0.600761	0.750821	0.937631		Kruskal-Wallis with posthoc Dunn Test and Benjamini-Hochberg correction							1.43812	1.45107	1.51233	4.41515		Kruskal-Wallis with posthoc Dunn Test and Benjamini-Hochberg correction
40	46			0.608313	0.593143	1.75127	0.992645									1.32334	1.3	9.09713	8.65922
				0.610048	0.605354	0.930477	1.58143		Test statistics			110.128	1.02998e-23			1.43109	1.28662	3.4083	11.245		Test statistics			162.256	5.97369e-35
activity pattern				0.606061	0.634247	0.989796	2.82044		associated degrees of freedom			3				1.39847	1.50099	5.50576	25.0804		associated degrees of freedom			3
number of cells				0.858267	0.976822	1.14212	0.965042		effect size (eta2)			0.3798				1.61647	2.95	3.89984	7.36713		effect size (eta2)			0.564737
spor. irreg.	freq.			0.617528	0.648732	1.2199	0.945755		confidence intervall			[0.29186;0.4800]				1.46678	1.55	2.15231	9.09615		confidence intervall			0.48495	0.649069
41	72			0.637346	0.54126	2.15966	1.30935									3.86231	3.64789	6.28887	13.2875
				0.712452	0.54126	1.53802	1.09526		p-Values							1.53843	3.64789	2.65508	18.563		p-Values
				1.04977	0.886124	1.18315	4.35986		1 vs 4, P1	1.52479e-17						1.51588	1.7169	3.46083	3.12093		3 vs 4, p5	4.13087e-06
Figure 3 H				0.567556	1.11507	0.64425	2.18595		2 vs 4, P2	1.24516e-12						1.38003	2.73625	1.61968	25.1		1 vs 4, P6	3.09164e-30
SCs				1.17124	0.585403	1.64158	0.975441		1 vs 3, P3	1.49725e-12						1.72874	1.46393	14.8291	7.32158		2 vs 4, P7	9.5365e-18
sample state				0.61792	1.29054	1.30693	0.828674		2 vs 3, P4	9.99901e-09						1.47194	2.32584	9.71515	2.892		1 vs 3, P8	1.55604e-14
number of experiments				0.61792	1.5675	1.46698	2.05593									1.47194	9.2916	6.62594	5.77981		2 vs 3, P9	1.8962e-07
quiescent	active			0.605719	0.859509	0.888199	2.41414									1.40713	1.54223	2.31491	5.56871
11	31			0.94429	1.15015	1.11976	3.29569									1.61196	2.77829	3.29411	12.5519
				1.009	0.600098	1.59763	1.18166									1.54469	1.56696	3.34872	5.5712
activity pattern				1.00936	1.82764	1.61018	1.12355									1.54469	7.88142	2.45561	21.7198
number of cells				0.638792	0.597501	1.40306	0.912746									1.47853	1.48781	2.66205	34.5111
spor. irreg.	freq.			0.593796	1.01814	1.05273	1.62011									1.41634	1.51378	5.36178	17.5388
74	99			1.09056	0.528604	1.16706	5.35649									2.01513	1.38806	3.12007	18.9741
				1.23795	0.57563	1.24957	3.0516									3.35923	1.48449	2.92997	18.5247
				0.593883	1.47975	1.55023	1.44277									1.458	12.9543	5.01619	17.7791
				0.593883	0.876552	0.681234	1.55482									1.458	1.98269	1.95594	17.589
				0.612279	0.643051	1.0105	1.75518									1.47738	1.43196	3.46221	18.744
				0.582208	0.567795	1.27616	1.74068									1.53402	1.38847	2.26376	15.9692
				0.582208	1.04019	0.926076	1.90118									1.53402	1.64578	2.07381	24.0684
				0.739954	0.92794	0.814888	1.08066									1.98219	2.05786	1.8141	23.191
				0.876552	0.582908	1.9602	1.53928									1.98269	1.37571	5.08455	14.0145
				1.41404	0.663509	0.892018	3.25695									2.53522	1.43687	2.40916	3.07947
				1.01978	0.598942	1.3134	0.751419									1.91804	1.51906	3.15901	1.51857
				0.638845	0.556185	1.22945	1.56257									1.54473	1.35631	1.85258	22.8361
				0.638845	0.619101	0.92098	0.753403									1.54473	1.47669	7.62558	1.85721
				0.941992	0.605776	1.31737	0.816238									1.50979	1.45775	2.84822	2.77254
				0.735822	0.578796	1.47468	2.56445									1.55897	1.5145	2.06095	7.60977
				0.735822	1.10177	1.60407	2.53099									1.55897	1.68867	3.10265	8.58451
				0.637743	1.12859	1.86426	2.07056									1.69965	1.68867	4.87874	18.6659
				0.601569	1.17939	1.82782	1.18909									1.35518	8.46377	7.96936	5.82278
				0.643352	1.34182	1.89697	2.04131									1.46982	1.81993	9.43783	15.7037
				0.737745	0.619664	0.979885	1.14019									1.44793	1.4048	3.43866	3.79188
				0.6	0.815341	1.0824	3.6899									0.59972	1.4674	3.4613	7.1672
				0.624658	0.61556	0.858894	1.18857									1.41871	1.44478	1.89401	6.004
				0.603051		1.16645	1.51679									1.3689		3.69997	10.3172
				0.845998		0.874601	1.08559									1.6011		1.69371	20.2546
				0.845998		1.67508	3.4901									1.6011		7.10692	9.78734
				1.05154		0.973459	1.32676									2.7452		2.48723	24.3854
				1.27887		0.929908	2.16724									2.28423		2.35233	6.62586
				1.26389		1.61535	1.93012									2.07021		7.65926	3.92638
				0.718678		1.02211	1.68959									1.52485		8.69998	11.4096
				1.38229		1.58335	0.938404									2.39613		8.46728	3.60097
				0.68962		1.2825	0.874192									1.7799		8.07341	6.28188
				1.31603		1.25119	2.57289									2.73352		2.70174	6.13506
				0.652956		1.58888	1.36138									1.36172		4.84044	19.8198
				0.998248		1.08195	1.12344									2.07231		2.70898	13.4383
				0.998248		0.922227	1.87491									2.07231		1.8065	12.6213
				0.751657		0.740276	2.4697									1.87206		1.59735	7.87619
				0.829194		0.802145	0.73668									1.77127		1.86864	2.1679
				0.653852		1.14028	1.40601									1.45556		3.35483	9.28137
				0.65306		1.16464	0.980279									1.43967		6.33243	11.4291
				0.842237		1.0979	1.00784									2.20245		6.21071	2.82874
				0.684642		1.3359	1.27328									1.47256		2.30854	3.68742
				0.829844		1.06785	0.992261									1.53212		4.07198	3.92902
				0.829844		1.88243	0.960514									1.53212		6.58914	2.82627
				0.742903		1.45492	0.888559									1.61787		2.35711	5.69449
				0.596434		1.62722	2.58693									1.36908		7.17387	3.29351
				0.766931		1.32863	2.4312									1.44911		10.7887	4.77244
				0.766931		1.42372	0.653689									1.44911		7.72819	1.46354
				1.29956		1.35226	2.11961									2.61587		5.56726	5.66592
				0.744729		1.22511	1.43535									1.51178		4.03165	2.38279
				0.650304		0.756357	1.74645									1.50627		1.77952	3.14665
				0.593113		1.42106	1.11264									1.35422		5.38444	2.84719
				0.593113		1.79293	0.989755									1.35422		5.7495	6.1934
				1.23753		0.789621	0.842827									2.41309		2.17821	3.63349
						1.25262	1.23589											2.97697	6.73911
						0.777729	1.34709											1.93897	7.30918
						1.68413												6.7515
						0.824395												2.26477
						1.17095												5.38359
						0.994247												2.38232
						1.30604												5.28948
						0.986723												2.9568
						1.27041												3.08064
						1.07883												2.1608
						0.929908												2.35233
						1.15759												2.8643
						1.05323												3.40203
						1.21769												2.52143
						1.27924												2.40086
						0.929599												2.08653
						0.889411												1.98672
						0.903498												2.2052
						1.29816												2.64371
						1.24903												2.06185
						1.04272												2.48625
						1.30554												2.50075
						1.07584												1.91653
						1.07162												2.17133
						1.04725												2.46197
						0.965874												2.16765
						1.05009												2.18439
			mean	0.800832	0.836247	1.21694	1.67226								mean	1.71026	2.53873	3.99026	10.2625
			std	0.233389	0.328179	0.321931	0.90494								std	0.494698	2.51512	2.49541	7.50991
			median	0.72725	0.643051	1.16706	1.3837								median	1.53307	1.51906	2.9568	7.34435

## Sheet: Figure 4
Figure 4 A			Figure 4 E									Figure 4 F								Figure 4 G						Figure 4 H				Figure 4 I
pmGCs			events/15min									risetime (s)								FDHM (s)										number of tubules
sample state																										FDHM (s)	Probability (%)			with persistent activity	without persistent activity
number of tubules			TPC	SC		Statistics Figure 4 e						SC	pmGC		Statistics Figure 4 g					SC	pmGC		Statistics Figure 4 g			bin center	frequent	sporadic		17	73
quiescent	active		25	5								0.300033	1.30435							0.600066	13.0435					0.3995	27.082	4.69799
64	12		13	1		Mann-Whitney U Test						0.300033	1.73913		Mann-Whitney U Test					1.10012	13.4783		Mann-Whitney U Test			1	55.1475	25.8389
			22	9								0.400044	2.6087							1.00011	14.7826					1.6	14	12.7517
activity pattern			35	1		Test statistics	293728					0.300033	3.04348		Test statistics	655				1.10012	16.9565		Test statistics	0		2.2	2.32787	8.89262
spor. irreg.	freq.		42	2		associated degrees of freedom	n1=183;n2=1682					0.200022	3.04348		associated degrees of freedom	n1=2510, n2=35				1.30014	17.3913		associated degrees of freedom	n1)2510, n2=35		2.8	0.52459	5.87248
20	0		35	4		effect size	0.46799					0.200022	3.04348		effect size	0.19867				1.70019	19.1304		effect size	0.201677		3.4	0.295082	3.52349
			35	21		confidence intervall (Median differenz)	25	33				0.200022	3.04348		confidence intervall (Median Differenz)	6.121	13.078			0.800089	20		confidence intervall (Median Differenz)	25.086	47.6955	4	0.229508	2.68456
Figure 4 b			62	8								0.500055	3.47826							1.10012	20.4348					4.6	0.131148	2.34899
TPCs			48	1		p-Value	2.59914e-91					0.300033	4.29139		p-Value	8.33846e-24				1.30014	22.6087		p-Value	2.01552e-24		5.2	0.0327869	2.18121
sample state			37	7								0.600066	4.78261							1.60018	23.4783					5.8	0.0983607	1.34228
number of tubules			46	5								0.300033	5.21739							1.20013	23.4783					6.4	0	3.69128
quiescent	active		24	4								0.600066	6.52174							1.40016	26.087					7	0.0655738	4.36242
35	81		11	4								0.500055	6.52174							1.8002	26.087					7.6	0	5.36913
			54	9								0.500055	6.95652							1.10012	29.1304					8.2	0.0327869	5.53691
activity pattern			83	5								0.200022	7.3913							1.30014	31.3043					8.8	0	3.02013
spor. irreg.	freq.		6	1								0.300033	7.3913							1.70019	34.3478					9.4	0	1.84564
5	178		67	2								0.500055	8.69565							1.70019	37.3913					10	0	1.51007
			46	2								1.70019	10.4348							1.60018	38.2609					10.6	0	1.34228
Figure 4 c			22	17								1.10012	10.8696							1.00011	40					11.2	0	0.838926
SCs			47	9								0.500055	11.3043							1.50017	42.6087					11.8	0.0327869	2.34899
sample state			21	2								0.200022	11.7391							1.10012	43.913
number of tubules			18	3								0.300033	12.1739							0.700078	45.6522
quiescent	active		33	5								0.300033	13.4783							0.500055	46.5217
119	221		21	6								0.200022	13.4783							0.600066	48.6957
			40	11								0.200022	18.2609							0.700078	50.8696
activity pattern			67	12								0.300033	18.2609							0.9001	52.6087
spor. irreg.	freq.		56	13								0.400044	20							2.7003	53.913
1100	582		25	24								0.500055	20							2.60029	62.1739
			6	3								0.9001	26.5217							1.90021	64.3478
			34	3								0.700078	27.8261							2.10023	83.913
			58	14								0.800089	38.6957							2.60029	95.2174
			34	11								0.700078	41.7391							2.20024	130.87
			13	3								0.700078	66.9565							2.10023	136.522
			38	2								0.9001	91.7391							2.00022	240
			38	3								0.500055	134.783							2.7003	247.391
			46	7								0.600066								2.50028
			68	4								0.300033								1.20013
			71	1								0.300033								2.10023
			54	10								0.300033								0.9001
			13	3								0.300033								0.800089
			13	9								0.200022								1.20013
			66	5								0.300033								1.20013
			49	11								0.300033								1.00011
			29	6								0.400044								0.9001
			5	2								0.200022								1.00011
			23	13								0.300033								0.700078
			30	8								0.300033								1.20013
			13	1								0.200022								1.10012
			23	1								0.300033								1.10012
			7	3								0.300033								1.50017
			18	7								1.90021								0.400044
			47	3								0.400044								0.9001
			54	4								0.300033								0.9001
			48	5								0.200022								0.800089
			22	2								0								1.00011
			67	2								2.30025								1.40016
			47	10								2.10023								1.40016
			13	2								1.10012								1.00011
			27	5								0.200022								0.800089
			22	9								1.40016								1.60018
			9	9								1.00011								0.700078
			41	5								0.600066								1.10012
			21	7								1.50017								0.500055
			59	5								0.700078								1.10012
			10	4								0.700078								1.50017
			11	15								0.500055								3.40038
			47	19								0.400044								3.80042
			51	15								0.500055								1.20013
			23	16								0.300033								1.30014
			20	4								0.400044								1.90021
			72	1								0.400044								1.30014
			35	2								0.500055								1.40016
			54	2								0.300033								1.50017
			38	6								0.600066								1.90021
			59	10								0.400044								0.600066
			13	24								0.300033								0.800089
			83	1								0.200022								0.800089
			22	12								0.300033								0.600066
			36	6								0.200022								0.700078
			39	3								0.400044								0.9001
			21	4								0.500055								1.00011
			40	6								2.10023								0.700078
			17	7								0.200022								0.700078
			18	4								0.400044								1.00011
			9	8								0.200022								0.9001
			45	4								0.300033								1.00011
			33	7								0.300033								1.30014
			109	2								0.300033								1.00011
			27	19								0.400044								1.10012
			40	10								1.8002								1.20013
			86	8								0.500055								1.00011
			59	4								0.300033								0.600066
			13	8								0.500055								1.30014
			11	5								0.300033								1.10012
			8	23								0.500055								1.10012
			40	2								0.200022								1.10012
			35	7								0.300033								0.800089
			32	4								0.9001								1.10012
			54	4								0.500055								0.9001
			39	8								0.500055								1.10012
			109	2								0								0.100011
			54	5								1.90021								0.300033
			16	5								1.30014								0.9001
			41	7								2.00022								1.20013
			31	7								0.300033								0.600066
			18	16								0.300033								1.50017
			72	6								1.00011								1.10012
			13	6								0.500055								1.30014
			54	1								0.400044								1.20013
			9	1								0.500055								1.50017
			33	7								0.500055								1.40016
			17	9								0.500055								1.8002
			86	1								0.600066								1.60018
			49	6								0.400044								0.9001
			13	4								0.300033								1.30014
			13	6								0.400044								1.40016
			43	3								0.500055								1.10012
			25	2								0.300033								1.10012
			51	1								0.500055								1.30014
			47	3								0.600066								1.10012
			72	27								0.500055								1.20013
			9	10								0.500055								1.40016
			72	2								0.500055								1.30014
			35	5								0.300033								1.30014
			27	6								0.600066								0.9001
			25	4								0.400044								2.00022
			55	6								0.500055								2.10023
			27	4								0.500055								2.00022
			31	7								0.400044								2.00022
			34	4								0.500055								2.00022
			47	6								0.500055								0.700078
			7	8								0.400044								2.50028
			13	2								0.500055								2.30025
			59	4								0.500055								2.10023
			66	6								0.500055								2.20024
			46	1								0.400044								1.90021
			13	1								0.500055								1.8002
			45	2								0.500055								2.20024
			17	13								0.500055								1.90021
			34	3								0.400044								1.70019
			18	2								0.300033								1.60018
			25	8								0.300033								2.10023
			54	10								0.400044								1.90021
			30	16								0.400044								1.90021
			41	8								0.300033								2.00022
			66	1								0.500055								2.00022
			21	3								0.300033								1.90021
			54	3								0.500055								2.00022
			8	2								0.500055								1.90021
			18	4								0.400044								1.8002
			38	2								0.400044								1.70019
			53	8								0.9001								1.50017
			67	12								0.400044								1.70019
			26	2								0.400044								1.8002
			80	8								0.400044								2.00022
			12	1								0.200022								1.90021
			47	3								0.300033								2.90032
			24	7								1.60018								0.800089
			87	3								2.40027								0.700078
			13	13								2.20024								0.9001
			48	12								2.00022								2.20024
			13	9								0.500055								1.90021
			23	3								0.9001								2.7003
			36	10								0.100011								0.400044
			22	2								0.200022								0.800089
			76	7								0.400044								1.8002
			31	4								0.300033								1.60018
			39	9								0.500055								2.30025
			35	2								0.400044								2.20024
			12	1								0.400044								1.40016
			49	1								0.500055								1.40016
			83	1								0.700078								1.70019
			67	8								0.600066								1.8002
			18	3								0.300033								1.20013
			12	3								0.500055								1.60018
			17	11								0.600066								1.60018
			18	4								0.500055								1.20013
			23	13								0.300033								1.00011
			83	5								0.800089								1.10012
			18	1								0.500055								1.20013
			33	4								0.200022								0.500055
			48	2								0.200022								1.50017
			13	1								1.40016								0.700078
				22								2.30025								0.600066
				8								0.300033								1.50017
				4								0.300033								1.8002
				1								0.400044								1.40016
				11								0.300033								1.30014
				4								0.500055								1.40016
				9								0.700078								2.00022
				6								0.300033								1.60018
				1								0.600066								1.60018
				10								0.400044								1.70019
				7								0.500055								1.70019
				2								0.500055								1.40016
				3								0.500055								1.00011
				1								0.400044								1.50017
				2								0.500055								1.40016
				8								0.400044								1.50017
				4								0.300033								1.60018
				1								0.400044								1.10012
				6								0.500055								1.30014
				4								0.500055								1.30014
				24								0.500055								1.20013
				3								0.200022								1.30014
				2								0.300033								1.20013
				19								0.500055								1.50017
				1								0.200022								1.50017
				1								0.600066								1.30014
				7								0.500055								1.50017
				14								0.500055								0.9001
				8								0.400044								1.30014
				13								0.500055								1.40016
				4								0.500055								1.00011
				4								0.700078								1.70019
				27								2.10023								1.50017
				8								1.00011								0.800089
				8								2.20024								2.30025
				2								1.8002								1.70019
				10								2.10023								2.50028
				2								1.8002								1.8002
				11								0.300033								0.9001
				1								1.70019								0.700078
				9								0.600066								1.40016
				3								0.700078								0.800089
				1								0.300033								1.30014
				1								0.500055								1.40016
				10								0.600066								1.50017
				10								2.60029								0.600066
				5								0.400044								1.30014
				1								0.400044								1.30014
				18								0.300033								1.50017
				2								0.500055								1.60018
				3								0.200022								5.80064
				11								0.400044								1.50017
				8								0.500055								1.30014
				3								0.700078								2.40027
				7								0.400044								1.30014
				1								0.800089								0.700078
				9								0.300033								0.500055
				44								0.100011								0.500055
				2								0.200022								0.800089
				1								1.20013								0.800089
				6								2.30025								1.30014
				3								0.200022								1.30014
				12								0.300033								0.700078
				1								0.100011								0.700078
				2								1.70019								0.400044
				4								1.00011								0.400044
				10								0.100011								0.300033
				4								1.8002								0.500055
				10								0.300033								0.800089
				5								1.8002								0.700078
				3								1.70019								0.500055
				7								1.30014								0.600066
				21								1.00011								0.600066
				4								0.100011								0.600066
				2								1.20013								0.600066
				4								1.90021								0.500055
				17								0.100011								0.700078
				2								0								0.300033
				3								0.100011								0.400044
				16								1.00011								0.600066
				7								0.300033								0.600066
				2								0.300033								0.600066
				19								0.200022								0.800089
				16								0.100011								0.400044
				11								0.500055								0.700078
				9								1.20013								1.00011
				19								2.90032								0.500055
				14								0.200022								0.600066
				7								0.500055								0.800089
				9								0.200022								0.600066
				5								0								0.500055
				3								0.200022								0.500055
				15								1.40016								0.400044
				1								0.200022								0.500055
				7								0.100011								0.700078
				5								0.9001								0.600066
				3								0.300033								0.500055
				3								0.100011								0.500055
				1								1.00011								0.700078
				5								1.50017								0.9001
				1								1.40016								0.800089
				3								0.100011								0.500055
				4								1.70019								0.700078
				4								0.300033								0.500055
				10								1.00011								0.700078
				2								0.100011								0.800089
				4								0.300033								0.800089
				20								2.40027								0.800089
				8								0.400044								0.300033
				2								2.30025								0.600066
				2								0.200022								0.9001
				2								0.400044								0.9001
				4								1.70019								0.700078
				5								1.60018								0.700078
				2								0.200022								0.700078
				11								0.200022								0.500055
				4								0.200022								0.500055
				5								0.200022								0.600066
				16								1.70019								0.500055
				16								1.60018								0.500055
				10								0.400044								0.9001
				5								0								0.700078
				13								0.500055								0.700078
				9								1.90021								0.600066
				12								2.7003								0.700078
				3								0.300033								1.20013
				1								0.400044								0.400044
				1								1.70019								0.500055
				1								0.200022								0.500055
				7								0.300033								0.700078
				3								1.50017								0.500055
				1								1.40016								0.500055
				6								0.800089								0.800089
				3								1.30014								0.500055
				1								1.90021								0.500055
				10								0								0.600066
				3								0.400044								0.800089
				12								1.20013								0.500055
				5								2.50028								0.500055
				6								0.200022								0.600066
				9								1.20013								0.700078
				1								2.10023								0.800089
				11								0.200022								0.400044
				16								1.20013								0.800089
				1								1.40016								0.800089
				13								0.400044								0.700078
				1								0.300033								0.700078
				8								0.300033								0.700078
				1								0.200022								0.700078
				5								1.30014								0.500055
				16								1.90021								0.500055
				7								2.90032								0.600066
				3								0.200022								0.500055
				13								2.90032								0.500055
				8								2.30025								0.9001
				2								2.7003								0.700078
				30								1.60018								0.600066
				1								0.100011								0.300033
				9								2.50028								0.600066
				3								1.30014								0.400044
				24								0.300033								0.500055
				5								0.300033								0.500055
				12								0								0.500055
				2								2.7003								0.500055
				6								0.700078								0.500055
				9								1.40016								0.600066
				1								0.9001								0.600066
				6								0.800089								0.600066
				9								1.8002								0.500055
				20								1.40016								0.400044
				3								0.300033								0.700078
				9								2.20024								0.800089
				3								0.100011								0.800089
				1								0.200022								0.700078
				8								0.300033								0.800089
				2								2.40027								0.800089
				3								0.100011								0.600066
				11								2.10023								1.00011
				8								0.600066								1.00011
				2								0								0.300033
				1								0.200022								0.600066
				5								2.20024								0.700078
				16								2.60029								0.400044
				8								0.100011								0.600066
				11								0								0.400044
				5								1.40016								0.400044
				1								0.800089								0.400044
				1								1.10012								0.200022
				2								0.200022								0.400044
				10								2.30025								0.300033
				2								0.200022								0.200022
				3								0.300033								0.500055
				14								0.300033								0.400044
				14								1.40016								0.300033
				10								0.400044								0.400044
				10								1.10012								0.400044
				5								1.90021								0.400044
				10								0.200022								0.400044
				1								2.7003								0.800089
				10								2.7003								0.800089
				3								1.30014								1.40016
				1								0.200022								0.800089
				7								2.20024								0.600066
				6								2.50028								0.600066
				14								0.300033								0.600066
				1								0.200022								1.00011
				7								0								0.700078
				1								0.300033								0.500055
				5								0.200022								0.500055
				5								1.40016								0.700078
				5								1.40016								0.700078
				10								0.400044								0.600066
				2								1.90021								0.700078
				10								0.200022								0.700078
				8								0.300033								0.500055
				1								0.200022								0.500055
				8								0.400044								1.30014
				10								0.300033								0.600066
				2								0.600066								0.9001
				3								2.40027								1.10012
				2								1.90021								0.9001
				2								1.40016								1.70019
				12								1.30014								1.00011
				5								0.300033								0.800089
				4								0								0.200022
				8								1.8002								0.9001
				13								0.200022								0.9001
				2								0.300033								0.700078
				5								2.7003								0.400044
				3								0.600066								0.9001
				13								0.200022								0.500055
				2								0.500055								1.00011
				12								0.400044								0.800089
				14								0.500055								1.30014
				15								1.20013								0.800089
				3								0.600066								0.9001
				18								0								0.300033
				3								0.300033								0.600066
				7								0.800089								0.800089
				5								0.200022								0.800089
				7								0.200022								0.9001
				8								0.300033								0.500055
				11								0.300033								0.600066
				8								2.20024								0.600066
				2								0.300033								0.700078
				8								1.00011								0.500055
				8								0.800089								0.500055
				5								0.300033								0.9001
				2								0.300033								0.700078
				6								0.200022								0.500055
				1								0.200022								0.200022
				2								0.200022								0.600066
				5								2.7003								0.500055
				1								2.60029								0.500055
				2								0.9001								0.600066
				5								1.50017								0.600066
				1								0								0.600066
				1								0.9001								0.800089
				2								0.9001								0.800089
				2								1.90021								0.400044
				2								1.20013								0.300033
				7								2.60029								1.40016
				3								0.500055								1.20013
				17								0								0.400044
				1								2.90032								1.00011
				5								0.9001								1.00011
				6								0.600066								1.30014
				6								1.40016								0.500055
				13								0.800089								0.500055
				3								0.400044								0.800089
				11								0.400044								0.700078
				7								2.20024								0.700078
				13								0.300033								0.700078
				3								1.50017								0.700078
				10								0.9001								0.600066
				20								0.800089								1.00011
				1								0.400044								0.800089
				8								0.300033								0.800089
				5								0.300033								0.800089
				9								0.300033								0.500055
				8								1.00011								0.600066
				1								1.00011								0.600066
				4								0.100011								0.800089
				27								1.00011								0.500055
				6								2.60029								0.500055
				2								0.9001								0.300033
				1								0.300033								0.600066
				10								0.300033								0.600066
				11								1.90021								0.600066
				4								0.200022								0.500055
				11								2.90032								0.800089
				4								0.500055								0.800089
				2								0								0.500055
				6								2.10023								1.00011
				5								0.800089								1.00011
				10								0.500055								0.700078
				3								2.10023								0.500055
				2								0.300033								0.500055
				19								1.30014								0.500055
				8								0.100011								0.500055
				8								0.200022								0.400044
				12								0								0.400044
				12								0.400044								0.800089
				1								0								0.600066
				3								2.60029								0.500055
				10								1.20013								0.400044
				12								1.70019								0.400044
				2								0.200022								0.400044
				13								0.100011								0.800089
				2								0.300033								1.10012
				25								0								0.700078
				4								0.200022								0.400044
				6								0.200022								0.400044
				4								1.30014								0.800089
				4								0.100011								1.00011
				1								0								0.300033
				7								0.400044								1.10012
				6								0								1.10012
				5								0.500055								0.400044
				2								1.40016								0.500055
				7								0.400044								0.700078
				4								0.300033								0.400044
				1								0.300033								0.600066
				5								1.8002								0.700078
				3								0.500055								0.700078
				3								0								1.10012
				4								1.8002								0.500055
				7								0.100011								0.600066
				5								1.60018								0.500055
				4								2.7003								0.500055
				5								0.300033								1.90021
				2								0.200022								0.300033
				4								1.90021								0.300033
				14								1.60018								0.700078
				12								0.800089								0.400044
				2								2.20024								0.600066
				5								0.300033								0.600066
				23								2.7003								0.700078
				3								0.200022								0.500055
				9								0.200022								1.20013
				1								1.60018								0.800089
				3								0.9001								0.800089
				18								0.200022								0.700078
				2								0.700078								1.00011
				1								1.20013								0.500055
				1								2.00022								0.600066
				7								2.00022								0.600066
				2								1.00011								0.600066
				10								1.60018								0.800089
				7								0.300033								0.600066
				6								0.300033								0.500055
				2								0.800089								0.600066
				7								0.700078								0.700078
				5								0.100011								0.700078
				7								2.7003								0.400044
				20								2.7003								0.400044
				9								0.300033								0.800089
				12								0.100011								0.500055
				6								1.8002								1.30014
				9								0.400044								0.9001
				14								0.200022								0.500055
				6								2.10023								0.600066
				10								2.00022								0.600066
				8								2.40027								0.500055
				5								0.200022								0.500055
				4								2.60029								0.600066
				1								1.40016								0.400044
				10								0.800089								0.400044
				11								0.9001								0.400044
				1								0.200022								0.9001
				13								0.200022								0.500055
				5								1.60018								0.700078
				5								0.200022								0.400044
				4								0								0.500055
				3								2.00022								0.800089
				12								0.600066								0.700078
				1								0.800089								0.500055
				4								1.70019								0.700078
				9								0.200022								0.700078
				10								1.90021								0.800089
				1								0.200022								0.800089
				15								0.700078								0.800089
				9								2.60029								0.800089
				14								2.50028								0.600066
				7								0.300033								0.800089
				2								0								0.500055
				1								0.300033								0.500055
				32								1.8002								1.30014
				11								0								0.600066
				12								2.20024								0.600066
				4								0.100011								0.600066
				3								0.300033								0.600066
				30								1.00011								0.400044
				13								0.800089								0.400044
				6								0.800089								0.400044
				1								0.400044								0.700078
				1								0.200022								0.400044
				11								1.50017								0.500055
				4								0								0.800089
				16								0.200022								0.500055
				8								0.9001								0.400044
				14								1.8002								0.600066
				9								0								0.500055
				2								0.300033								0.800089
				7								1.30014								1.30014
				13								1.60018								0.500055
				6								0.200022								0.600066
				4								2.40027								0.400044
				1								1.40016								0.400044
				1								0.200022								0.200022
				17								2.80031								0.600066
				15								0.200022								0.500055
				5								0.200022								0.500055
				4								0.200022								0.400044
				6								0.800089								0.600066
				6								2.00022								0.300033
				3								0.300033								0.700078
				1								2.60029								0.600066
				10								1.70019								1.00011
				5								0.500055								1.60018
				1								0.500055								0.9001
				4								0.400044								1.00011
				1								2.60029								0.600066
				10								1.50017								0.800089
				23								0.400044								1.10012
				7								0.300033								0.600066
				11								0.200022								0.9001
				5								0.300033								1.10012
				11								0.500055								1.50017
				6								0.500055								1.8002
				7								1.10012								1.60018
				3								0.300033								1.30014
				26								0.600066								1.50017
				2								0.400044								1.20013
				22								0.300033								1.00011
				6								0.500055								1.40016
				14								0.600066								1.60018
				4								1.00011								1.8002
				16								0.300033								0.500055
				6								0.9001								0.400044
				3								0.9001								0.500055
				2								0.300033								0.500055
				3								0.400044								0.800089
				7								0.200022								0.500055
				11								0.300033								0.600066
				16								1.90021								0.600066
				29								0.200022								0.600066
				11								1.8002								1.40016
				10								0.100011								0.700078
				2								2.80031								0.700078
				9								0.300033								0.400044
				10								1.8002								1.00011
				1								2.20024								0.500055
				4								0.200022								0.500055
				3								0.800089								0.500055
				4								0.300033								0.500055
				8								0.9001								0.500055
				11								0.200022								0.700078
				8								0.500055								0.9001
				3								2.50028								0.500055
				16								0.500055								0.9001
				2								0.300033								0.600066
				3								0.300033								0.600066
				6								0.500055								0.9001
				3								0.600066								0.9001
				3								0.400044								1.40016
				5								2.30025								0.700078
				3								0.500055								0.9001
				3								0.300033								0.9001
				2								0.300033								0.800089
				21								0.200022								1.00011
				4								0.300033								0.700078
				5								0.500055								1.00011
				6								0.300033								0.600066
				2								0.300033								0.800089
				1								0.300033								0.800089
				7								0.300033								0.9001
				2								0.500055								0.800089
				6								0.400044								0.9001
				6								0.200022								0.700078
				8								1.90021								1.20013
				1								2.00022								0.700078
				17								0								0.700078
				13								0.500055								0.800089
				13								0.300033								0.700078
				2								1.40016								0.800089
				7								2.00022								1.00011
				14								2.90032								0.500055
				5								2.40027								0.400044
				1								0.200022								0.700078
				11								1.90021								0.500055
				1								0.100011								0.300033
				4								0.700078								0.700078
				4								1.00011								0.400044
				4								1.70019								0.600066
				6								2.7003								0.600066
				5								0.300033								0.600066
				3								2.60029								0.700078
				11								2.7003								0.800089
				3								0.500055								0.500055
				13								2.50028								0.9001
				8								0.400044								1.10012
				13								0.300033								1.10012
				3								0.300033								1.20013
				1								0.300033								1.20013
				11								0.400044								1.10012
				10								0.300033								1.10012
				5								0.500055								1.20013
				8								0.300033								1.00011
				16								0.400044								1.10012
				1								0.400044								1.10012
				2								0.300033								0.700078
				1								0.9001								1.60018
				2								0.400044								1.00011
				1								0.800089								1.10012
				11								0.300033								0.800089
				8								0.500055								1.10012
				1								0.300033								0.800089
				8								0.300033								1.10012
				2								2.80031								0.500055
				26								0.400044								0.700078
				9								0								0.600066
				1								0.300033								0.9001
				5								0.600066								0.500055
				1								2.60029								0.800089
				10								2.7003								0.800089
				11								0.400044								0.400044
				18								0.200022								0.9001
				6								0.400044								0.9001
				1								0.200022								0.600066
				9								0.300033								1.10012
				1								0.300033								1.10012
				31								0.200022								1.00011
				20								0.500055								0.9001
				8								0.500055								0.9001
				7								0.400044								1.10012
				8								0.200022								0.600066
				10								0.400044								0.800089
				6								0.500055								0.800089
				1								0.600066								0.600066
				4								0.400044								1.20013
				10								0.500055								1.30014
				3								0.500055								1.00011
				2								0.400044								1.10012
				9								0.700078								1.60018
				9								0.600066								1.10012
				4								0.300033								1.30014
				2								0.300033								1.00011
				2								0.300033								0.9001
				13								0.300033								1.00011
				8								0.300033								0.9001
				14								0.300033								1.00011
				26								0.300033								1.10012
				7								0.400044								1.00011
				9								0.500055								1.00011
				2								0.600066								1.20013
				2								0.200022								1.20013
				8								0.400044								1.00011
				1								0.200022								1.00011
				3								2.00022								1.40016
				4								0.200022								1.30014
				4								0.300033								0.800089
				16								0.400044								1.60018
				6								0.200022								0.700078
				6								0.500055								1.10012
				12								0.400044								1.10012
				3								0.400044								1.30014
				4								0.500055								0.9001
				5								0.400044								0.9001
				5								0.500055								0.800089
				10								0.500055								1.10012
				6								0.200022								1.00011
				2								0.600066								1.10012
				20								0.400044								0.800089
				5								0.500055								0.9001
				1								0.200022								0.9001
				16								0.300033								1.00011
				8								0.300033								0.9001
				1								2.60029								1.00011
				9								0.200022								1.20013
				6								0.400044								1.30014
				4								0.200022								1.40016
				10								0.400044								1.30014
				3								1.8002								0.9001
				9								0.500055								1.40016
				1								1.20013								0.600066
				5								0.400044								1.00011
				22								0.400044								1.10012
				3								0.200022								0.9001
				3								0.400044								1.20013
				6								0.600066								1.20013
				6								0.200022								0.9001
				5								0.500055								0.9001
				2								2.10023								1.60018
				2								0.400044								1.00011
				6								0.800089								1.00011
				8								0.300033								0.700078
				1								0.400044								1.10012
				2								0.200022								0.700078
				5								1.30014								0.800089
				3								0.200022								1.70019
				2								2.10023								1.00011
				8								1.00011								0.800089
				30								0.300033								1.00011
				3								0.400044								0.9001
				2								0.700078								1.10012
				2								0.300033								1.10012
				3								0.300033								1.30014
				13								0.500055								1.10012
				25								2.60029								1.30014
				10								0.400044								1.20013
				1								0.300033								1.00011
				7								0.500055								1.20013
				21								2.80031								0.800089
				2								0.300033								0.9001
				3								0.400044								0.9001
				26								0.500055								0.9001
				2								0.200022								0.9001
				4								0.300033								1.10012
				6								2.10023								0.800089
				6								0.400044								1.00011
				20								0.300033								1.00011
				1								0.200022								0.9001
				2								0.300033								1.10012
				1								0.300033								0.9001
				4								0.200022								1.00011
				9								1.70019								0.500055
				21								1.8002								0.700078
				12								0.300033								0.700078
				3								1.30014								0.800089
				2								0.200022								0.600066
				4								0.400044								0.800089
				4								0.200022								1.30014
				5								0.500055								1.10012
				3								0.300033								0.9001
				3								0.200022								1.00011
				5								0.300033								1.20013
				6								0.300033								1.10012
				12								1.30014								1.20013
				2								0.300033								1.10012
				6								0.600066								0.9001
				1								0.300033								1.10012
				15								0.300033								1.10012
				4								0.300033								1.30014
				1								0.300033								1.20013
				10								0.300033								1.40016
				2								0.200022								1.00011
				9								0.600066								1.20013
				1								0.400044								1.00011
				3								0.200022								1.00011
				11								0.300033								1.10012
				5								1.10012								1.20013
				2								0.500055								1.20013
				3								0.300033								1.00011
				9								0.600066								1.20013
				6								0.300033								1.10012
				4								0.300033								1.20013
				8								0.400044								0.9001
				1								0.500055								0.9001
				2								0.400044								0.9001
				2								0.400044								1.00011
				5								0.300033								1.10012
				1								0.400044								1.00011
				15								0.400044								0.9001
				12								0.300033								1.10012
				7								0.500055								1.10012
				1								0.600066								0.9001
				9								0.500055								1.10012
				2								0.300033								0.9001
				5								0.300033								1.10012
				1								0.500055								0.9001
				14								0.200022								1.30014
				5								0.300033								1.30014
				3								0.300033								1.00011
				4								0.300033								0.800089
				1								0.300033								0.800089
				7								0.300033								0.700078
				26								0.300033								0.400044
				2								0.300033								1.10012
				9								0.200022								0.600066
				5								0.400044								1.00011
				4								0.500055								1.20013
				5								0.300033								1.60018
				6								0.200022								0.9001
				1								0.300033								0.9001
				2								0.400044								1.20013
				6								0.700078								1.10012
				2								0.400044								1.30014
				3								0.300033								0.800089
				1								0.200022								1.00011
				2								0.300033								0.600066
				7								1.30014								0.500055
				6								0.300033								0.500055
				3								1.8002								0.600066
				13								2.90032								1.00011
				5								0.200022								0.700078
				3								0.400044								0.800089
				5								2.60029								0.800089
				4								2.90032								0.700078
				4								0.500055								1.00011
				1								0.500055								0.800089
				8								0.200022								0.700078
				5								0.700078								1.50017
				2								0.400044								1.00011
				14								0.500055								0.700078
				1								0.300033								0.9001
				13								0.300033								0.600066
				3								0.200022								1.00011
				7								0.200022								0.800089
				25								0.400044								0.700078
				1								0.500055								1.10012
				4								0.200022								1.00011
				1								0.300033								0.9001
				7								0.500055								0.800089
				9								0.400044								1.00011
				12								0.300033								0.700078
				12								0.400044								0.800089
				5								0.400044								1.10012
				5								0.200022								0.800089
				2								0.300033								1.20013
				6								0.300033								1.00011
				16								0.300033								1.10012
				1								0.500055								0.800089
				1								0.300033								1.10012
				6								0.300033								0.700078
				1								0.300033								1.00011
				14								0.300033								1.20013
				6								0.800089								0.700078
				7								0.400044								1.00011
				1								0.200022								1.30014
				1								0.300033								0.700078
				3								0.400044								1.00011
				3								0.200022								1.10012
				1								0.300033								0.9001
				4								0.400044								0.9001
				11								0.400044								0.800089
				12								0.400044								1.20013
				3								0.300033								0.800089
				1								0.300033								1.00011
				5								0.700078								1.20013
				1								0.400044								0.9001
				20								0.500055								1.30014
				6								0.700078								1.00011
				6								0.300033								1.10012
				13								0.300033								1.10012
				4								0.300033								0.9001
				4								0.400044								1.10012
				8								0.500055								1.10012
				6								0.400044								1.40016
				5								0.300033								0.9001
				7								0.400044								1.30014
				8								0.200022								1.20013
				2								0.600066								0.9001
				2								0.500055								1.60018
				6								0.300033								1.30014
				1								0.700078								1.10012
				11								0.200022								0.700078
				1								0.300033								0.9001
				3								0.300033								1.00011
				6								0.300033								1.20013
				6								0.300033								0.800089
				1								2.20024								1.50017
				15								0.800089								0.800089
				6								1.00011								0.800089
				3								0.600066								1.00011
				3								0.600066								0.800089
				5								0.300033								1.00011
				3								0.500055								0.9001
				5								2.90032								0.9001
				7								0.300033								1.00011
				2								0.300033								1.00011
				7								0.400044								1.20013
				14								0.300033								0.700078
				7								0.300033								1.40016
				10								0.200022								1.40016
				6								0.200022								0.700078
				1								0.300033								1.50017
				3								0.500055								1.30014
				1								0.200022								1.30014
				12								0.200022								0.700078
				11								0.300033								1.00011
				7								0.400044								1.20013
				2								0.200022								1.30014
				7								0.300033								1.00011
				11								0.400044								1.00011
				13								0.400044								1.10012
				9								0.800089								1.20013
				3								0.400044								1.00011
				2								0.500055								1.30014
				20								0.700078								1.60018
				7								0.400044								1.20013
				4								0.400044								1.00011
				9								0.400044								1.10012
				9								0.800089								1.40016
				30								0.500055								0.9001
				3								0.300033								1.10012
				4								0.500055								0.9001
				2								0.300033								1.20013
				2								0.200022								1.10012
				11								0.500055								0.9001
				6								0.500055								1.00011
				6								0.400044								1.00011
				34								0.400044								0.9001
				1								0.300033								1.20013
				2								0.500055								0.800089
				10								0.300033								0.600066
				6								0.400044								0.800089
				15								0.400044								1.20013
				1								0.300033								0.9001
				1								0.200022								1.10012
				15								0.500055								1.00011
				14								1.40016								0.800089
				1								0.400044								0.800089
				9								0.400044								1.00011
				2								0.300033								1.00011
				9								0.300033								1.30014
				5								0.400044								1.40016
				6								0.300033								1.20013
				19								0.400044								1.40016
				11								0.400044								1.00011
				24								0.500055								1.30014
				22								0.500055								1.00011
				8								0.300033								1.10012
				5								2.00022								1.30014
				9								0.400044								0.9001
				6								0.400044								1.10012
				1								1.40016								1.00011
				6								0.300033								0.9001
				22								0.300033								0.600066
				10								0.300033								0.800089
				7								0.200022								1.30014
				7								0.500055								1.60018
				2								1.60018								0.700078
				6								0.300033								1.70019
				3								0.300033								0.9001
				4								0.200022								0.9001
				9								0.500055								1.20013
				7								0.300033								1.20013
				9								0.300033								1.40016
				2								0.400044								1.00011
				3								0.500055								0.9001
				2								0.300033								1.20013
				2								0.300033								1.00011
				8								1.30014								1.00011
				1								1.30014								0.9001
				27								0.500055								1.20013
				7								0.500055								0.9001
				8								0.600066								1.30014
				4								0.400044								1.10012
				8								0.300033								1.20013
				2								0.300033								1.10012
				13								0.300033								1.00011
				15								0.300033								1.20013
				2								0.9001								1.10012
				1								0.400044								1.20013
				6								0.500055								1.00011
				13								0.800089								1.90021
				2								0.400044								0.800089
				16								0.500055								1.10012
				2								0.500055								1.60018
				1								0.400044								0.9001
				1								0.300033								1.00011
				4								0.300033								1.00011
				4								0.400044								0.800089
				1								0.300033								0.800089
				3								1.00011								0.800089
				3								0.500055								1.00011
				4								0.300033								0.600066
				6								0.400044								1.10012
				13								0.300033								1.20013
				13								0.500055								1.00011
				5								0.400044								1.00011
				3								0.400044								0.9001
				1								0.500055								1.8002
				1								1.00011								0.500055
				3								0.300033								1.40016
				16								0.300033								1.10012
				11								0.300033								0.600066
				6								0.200022								1.00011
				8								0.200022								0.800089
				8								0.300033								0.9001
				2								0.200022								1.10012
				4								2.40027								1.20013
				9								0.300033								1.00011
				3								2.30025								0.9001
				2								0.200022								0.300033
				5								0.200022								0.500055
				3								2.90032								0.700078
				5								0.200022								0.800089
				3								0.300033								0.800089
				1								0.400044								0.800089
				9								0.300033								1.10012
				9								0.400044								1.10012
				5								0.300033								1.00011
				2								0.400044								1.10012
				4								0.400044								1.30014
				14								0.300033								1.10012
				6								0.500055								0.9001
				17								0.200022								0.600066
				9								0.300033								0.9001
				26								0.400044								1.00011
				11								0.300033								1.00011
				1								0.200022								0.9001
				2								0.300033								0.9001
				4								0.500055								1.00011
				10								0.400044								1.10012
				6								0.500055								1.00011
				5								0.600066								0.9001
				22								0.300033								1.30014
				7								0.300033								1.10012
				4								0.300033								1.20013
				2								0.300033								0.800089
				3								0.500055								1.00011
				15								2.10023								1.10012
				7								0.200022								0.600066
				3								0.300033								1.30014
				1								0.9001								1.20013
				11								0.300033								1.00011
				10								0.200022								0.700078
				1								0.400044								0.800089
				2								0.300033								0.600066
				2								0.400044								1.00011
				4								0.300033								0.9001
				3								0.400044								0.700078
				8								0.200022								0.9001
				18								0.300033								0.600066
				2								0.500055								1.20013
				18								0.300033								0.9001
				6								0.200022								0.9001
				17								0.400044								0.9001
				3								0.300033								0.9001
				9								0.300033								1.10012
				4								0.300033								1.00011
				4								0.300033								0.700078
				26								0.200022								0.600066
				4								0.400044								1.20013
				5								0.400044								1.20013
				7								0.400044								1.40016
				10								0.300033								1.50017
				1								0.200022								0.500055
				11								2.30025								1.10012
				3								1.10012								0.700078
				9								2.20024								1.00011
				5								0.700078								1.30014
				9								0.500055								1.00011
				9								0.300033								0.9001
				5								0.500055								1.00011
				4								0.500055								1.00011
				6								0.800089								0.9001
				6								0.500055								1.00011
				2								0.500055								1.30014
				4								0.400044								1.00011
				3								1.30014								1.40016
				1								0.400044								1.10012
				14								0.300033								1.10012
				1								0.500055								1.30014
				8								0.500055								1.30014
				9								0.700078								0.9001
				5								0.200022								1.40016
				10								0.400044								1.10012
				7								0.500055								0.9001
				4								0.500055								1.00011
				6								0.500055								1.40016
				11								0.9001								1.70019
				3								0.400044								1.00011
				4								0.300033								0.9001
				2								0.400044								1.00011
				5								0.300033								0.800089
				2								0.400044								1.10012
				4								0.400044								0.9001
				6								0.500055								1.00011
				9								0.500055								1.60018
				8								0.500055								1.00011
				3								0.600066								1.10012
				3								0.300033								1.00011
				1								0.300033								1.30014
				3								0.300033								1.10012
				7								0.300033								1.30014
				1								0.200022								1.20013
				2								0.500055								0.800089
				5								0.200022								0.700078
				3								0.300033								0.600066
				5								0.300033								1.10012
				4								0.500055								0.9001
				1								0.300033								1.70019
				1								0.200022								1.00011
				10								0.300033								1.30014
				29								1.40016								0.600066
				9								0.200022								0.600066
				12								0.500055								0.800089
				2								0.200022								1.20013
				2								0.200022								0.800089
				1								2.60029								1.20013
				1								0.300033								1.40016
				4								0.300033								0.9001
				7								0.500055								1.10012
				21								2.7003								0.600066
				1								0.700078								1.00011
				11								0.200022								0.600066
				6								0.300033								1.10012
				9								0.300033								0.800089
				7								0.600066								1.60018
				12								0.300033								1.00011
				10								0.600066								1.50017
				6								0.500055								1.20013
				8								0.500055								1.30014
				8								0.9001								0.9001
				6								0.300033								1.40016
				3								0.400044								1.50017
				27								0.400044								1.30014
				9								0.500055								0.500055
				8								0.700078								1.30014
				7								2.60029								0.600066
				1								0.500055								1.10012
				6								0.600066								1.30014
				7								0.400044								1.30014
				18								0.300033								1.00011
				4								0.300033								1.10012
				5								1.60018								0.700078
				1								0.500055								0.9001
				4								0.400044								1.10012
				2								0.200022								1.10012
				5								0.400044								1.30014
				2								0.300033								1.30014
				8								0.300033								1.20013
				12								0.200022								1.00011
				13								0.300033								1.10012
				4								0.400044								1.40016
				20								0.300033								1.10012
				5								0.400044								1.30014
				4								2.60029								1.10012
				3								2.90032								0.9001
				2								2.80031								0.600066
				5								1.50017								0.9001
				5								0.300033								1.10012
				2								0.300033								1.10012
				13								0.400044								1.00011
				14								0.300033								1.10012
				18								0.300033								1.00011
				8								0.700078								1.40016
				1								0.400044								1.50017
				5								0.500055								1.20013
				12								0.300033								1.30014
				2								0.300033								0.700078
				9								0.500055								1.20013
				1								0.300033								1.20013
				3								0.800089								1.10012
				7								0.300033								0.800089
				5								0.300033								1.10012
				2								0.500055								0.800089
				6								2.7003								0.800089
				2								0.400044								1.30014
				11								0.500055								1.30014
				23								0.300033								0.800089
				22								0.500055								1.30014
				2								0.800089								0.700078
				6								0.200022								0.9001
				8								0.400044								0.800089
				13								1.50017								0.800089
				7								1.20013								0.800089
				4								2.00022								0.500055
				4								1.20013								0.9001
				3								0.300033								0.500055
				3								0.300033								0.400044
				3								1.8002								0.500055
				9								1.10012								0.500055
				13								0.200022								0.500055
				3								0.200022								0.500055
				6								0.200022								0.500055
				2								1.90021								0.600066
				5								1.60018								0.9001
				1								1.8002								0.9001
				9								0.300033								0.600066
				2								1.30014								0.600066
				4								0.300033								0.500055
				1								2.7003								0.500055
				8								0.100011								0.500055
				8								1.90021								0.800089
				4								1.90021								0.800089
				11								0.300033								0.600066
				4								0.400044								0.500055
				8								1.20013								0.400044
				1								2.90032								1.00011
				5								0.700078								1.30014
				2								0.300033								0.500055
				7								2.50028								1.00011
				3								1.70019								2.10023
				13								0.400044								0.600066
				2								0.500055								0.600066
				1								1.30014								0.600066
				5								1.30014								0.600066
				9								0.500055								1.20013
				3								0.400044								1.00011
				2								0.200022								1.10012
				22								1.30014								1.50017
				2								0.300033								0.600066
				2								0.200022								0.9001
				1								0.300033								0.700078
				3								0.400044								0.800089
				23								0.300033								0.800089
				1								0.300033								1.00011
				11								0.200022								1.00011
				11								1.30014								0.800089
				8								0.300033								0.600066
				1								2.20024								0.500055
				13								0.300033								0.800089
				1								0.400044								1.00011
				6								0.300033								1.30014
				14								0.300033								0.600066
				1								0.300033								0.9001
				1								0.300033								0.700078
				4								2.20024								2.00022
				16								0.700078								1.10012
				22								1.30014								0.600066
				17								0.500055								0.700078
				13								0.300033								0.500055
				6								0.300033								0.800089
				15								0.500055								0.800089
				20								0.400044								0.600066
				1								0.200022								1.10012
				12								1.00011								1.50017
				1								0.500055								1.10012
				6								0.200022								0.400044
				6								0.300033								0.500055
				4								0.300033								0.500055
				17								0.200022								0.700078
				3								0.300033								0.600066
				1								0.400044								1.00011
				14								0.200022								0.700078
				9								0.200022								0.800089
				1								0.300033								1.10012
				13								0.200022								0.500055
				2								0.400044								1.00011
				3								0.500055								1.30014
				9								0.300033								1.30014
				9								2.80031								1.40016
				6								0.300033								0.9001
				15								0.300033								1.30014
				5								0.500055								1.20013
				5								0.300033								1.10012
				3								0.700078								1.20013
				5								0.500055								0.9001
				2								2.00022								0.9001
				10								0.300033								1.10012
				15								0.300033								1.10012
				7								0.200022								1.70019
				4								0.200022								1.20013
				9								0.400044								1.00011
				1								0.300033								1.30014
				3								0.200022								1.00011
				6								0.300033								1.10012
				6								1.40016								1.10012
				5								0.400044								1.10012
				6								0.300033								0.800089
				13								0.300033								0.700078
				1								0.200022								0.800089
				7								0.300033								1.20013
				3								0								0.700078
				24								0.300033								1.00011
				3								0.300033								0.600066
				1								2.60029								0.600066
				8								0.200022								0.600066
				9								0.200022								0.600066
				1								0.400044								1.10012
				12								0.300033								1.10012
				4								2.30025								0.700078
				16								2.60029								0.600066
				9								2.7003								0.700078
				1								0.200022								0.9001
				1								0.200022								0.600066
				7								0.400044								1.00011
				1								2.60029								0.600066
				4								0.200022								0.600066
				11								0.200022								0.9001
				5								1.8002								0.700078
				4								0.300033								0.500055
				5								0.9001								1.10012
				4								0.400044								0.9001
				1								2.20024								0.600066
				13								0.300033								0.700078
				1								0.500055								0.600066
				2								1.40016								0.700078
				5								0.400044								1.30014
				3								0.800089								1.30014
				5								0.400044								1.10012
				16								0.500055								1.10012
				23								0.400044								1.70019
				10								0.600066								1.30014
				3								0.400044								1.8002
				2								0.500055								1.70019
				13								0.200022								1.30014
				9								0.700078								1.50017
				3								0.300033								1.70019
				3								0.300033								0.800089
				7								0.600066								1.60018
				9								0.600066								1.90021
				7								0.500055								1.20013
				3								0.600066								1.40016
				4								2.60029								0.700078
				3								0.200022								0.700078
				3								2.7003								0.400044
				2								1.30014								0.600066
				11								0.500055								0.800089
				5								0.400044								1.50017
				6								0.300033								1.10012
				4								0.300033								0.800089
				11								0.600066								0.800089
				11								0.300033								0.600066
				5								0.600066								0.800089
				12								1.20013								1.70019
				12								0.300033								0.700078
				14								0.200022								0.9001
				5								0.300033								0.9001
				5								0.300033								1.00011
				10								0								0.300033
				3								0.300033								1.10012
				5								0.400044								1.10012
				28								0.300033								1.50017
				18								0.300033								1.10012
				3								0.200022								1.60018
				9								0.300033								1.40016
				8								0.200022								1.70019
				7								1.60018								2.00022
				5								0.400044								1.20013
				4								0.300033								1.40016
				8								1.8002								1.40016
				16								0.400044								1.00011
				1								0.500055								0.800089
				7								0.500055								1.00011
				4								0.300033								1.00011
				8								0.600066								1.00011
				2								0.400044								1.10012
				12								0.200022								0.800089
				1								0.200022								1.00011
				1								0.200022								0.9001
				3								0.300033								0.800089
				2								0.300033								1.20013
				3								0.400044								1.10012
				11								0.300033								1.10012
				6								0.300033								0.700078
				31								0.400044								0.800089
				3								0.300033								0.9001
				3								0.400044								1.20013
				6								0.700078								1.30014
				3								0.600066								3.10034
				9								0.400044								1.60018
				4								0.300033								1.50017
				11								0.500055								1.10012
				2								0.600066								1.40016
				4								0.300033								1.10012
				8								0.200022								1.20013
				17								0.300033								1.00011
				4								0.300033								0.800089
				1								0.400044								0.9001
				1								0.400044								1.30014
				9								0.500055								1.40016
				10								1.20013								1.90021
				3								0.500055								1.20013
				1								0.300033								0.9001
				3								0.200022								0.9001
				8								2.00022								0.800089
				1								0.300033								0.600066
				5								0.400044								0.400044
				3								0.300033								1.00011
				10								0.300033								1.00011
				3								0.800089								0.700078
				2								2.10023								0.800089
				1								0.300033								0.800089
				5								1.70019								1.10012
				4								1.90021								2.30025
				5								1.00011								0.9001
				3								0.300033								1.00011
				4								0								0.600066
				3								0.800089								0.700078
				11								0.500055								0.9001
				10								1.30014								0.500055
				1								0.300033								0.9001
				2								0.500055								0.700078
				8								0.500055								1.00011
				1								1.40016								1.10012
				7								1.70019								1.10012
				6								1.20013								0.800089
				1								0.800089								0.600066
				7								0.9001								1.90021
				3								0.400044								0.800089
				4								0.200022								0.600066
				2								0.500055								0.9001
				6								0.700078								0.700078
				4								0.800089								0.9001
				2								0.600066								0.800089
				12								0.400044								1.50017
				3								0.400044								1.90021
				16								0.500055								1.40016
				12								0.300033								1.10012
				4								0.400044								0.800089
				4								0.300033								1.20013
				5								0.300033								0.9001
				3								0.700078								0.700078
				20								1.20013								1.40016
				22								2.30025								2.40027
				17								0.200022								0.700078
				1								0.600066								1.10012
				2								0.400044								1.00011
				1								0.500055								0.700078
				9								0.200022								1.00011
				5								0.400044								0.800089
				1								0.500055								1.10012
				13								0.500055								1.10012
				3								2.60029								1.20013
				1								0.400044								1.10012
				2								0.300033								1.20013
				7								0.9001								0.800089
				11								0.200022								1.70019
				12								0.500055								0.9001
				5								0.300033								0.700078
				1								2.20024								4.10045
				1								2.10023								0.800089
				16								0.600066								0.700078
				8								0.300033								1.60018
				9								0.300033								1.30014
				7								1.40016								1.30014
				16								0.500055								1.60018
				5								0.400044								1.00011
				1								0.300033								1.30014
				10								1.8002								0.9001
				9								0.300033								1.10012
				10								0.500055								1.40016
				1								0.500055								1.60018
				7								0.300033								1.30014
				11								0.800089								2.00022
				4								0.300033								1.00011
				5								0.600066								6.10068
				5								0.500055								3.40038
				10								0.400044								2.50028
				6								0.200022								4.20047
				1								0.400044								4.20047
				1								0.500055								4.00044
				2								0.400044								3.10034
				2								0.300033								0.600066
				13								0.200022								0.600066
				2								0.200022								0.500055
				1								0.200022								0.600066
				1								2.80031								1.00011
				6								0.600066								0.800089
				5								0.9001								0.800089
				6								0								1.30014
				3								2.90032								1.30014
				13								0.300033								1.20013
				3								0.200022								1.30014
				2								0.300033								1.40016
				10								0.300033								0.800089
				9								0.300033								1.20013
				8								0.200022								1.40016
				3								0.500055								1.50017
				7								0.300033								1.40016
				16								0.500055								1.20013
				4								1.40016								1.00011
				4								0.200022								0.700078
				13								2.60029								1.00011
				11								0.300033								1.8002
				13								0.300033								2.10023
				5								0.300033								1.50017
				14								0.500055								1.00011
				7								0.400044								1.30014
				28								1.70019								1.20013
				7								0.300033								0.9001
				10								0.300033								1.20013
				5								0.300033								1.40016
				16								0.800089								1.60018
				2								0.300033								1.50017
				1								1.00011								1.20013
				1								0.400044								1.50017
				12								0.300033								1.30014
				6								1.20013								1.40016
				1								0.400044								1.30014
				2								0.300033								1.10012
				7								0.300033								1.00011
				11								0.400044								0.9001
				2								0.400044								1.40016
				4								0.600066								0.800089
				4								2.00022								1.90021
				5								0.400044								0.700078
				7								1.10012								1.90021
				4								2.40027								1.20013
				2								0.200022								1.00011
				1								0.300033								1.00011
				11								0.400044								0.700078
				3								0.800089								0.800089
				5								0.500055								0.9001
				9								0.400044								0.9001
				4								0.300033								0.500055
				6								0								0.700078
				7								0.200022								0.9001
				5								0.200022								0.9001
				9								0.200022								0.9001
				4								0.400044								0.9001
				8								0.300033								0.9001
				13								0.200022								0.9001
				5								0								0.9001
				3								0.300033								1.00011
				9								0.500055								0.800089
				3								0.700078								3.10034
				3								0.500055								2.00022
				1								0.600066								1.60018
				9								0.400044								1.90021
				3								0.600066								1.8002
				4								0.800089								1.10012
				3								0.300033								1.50017
				8								0.400044								1.40016
				11								0.600066								1.60018
				6								0.400044								1.10012
				3								0.400044								2.40027
				13								0.300033								1.10012
				8								0.400044								0.9001
				11								0.500055								1.20013
				6								0.500055								0.9001
				5								0.200022								1.00011
				4								0.300033								1.20013
				2								0.500055								1.50017
				8								0.400044								1.20013
				10								0.400044								0.800089
				21								0.500055								0.9001
				6								0.500055								0.9001
				7								0.200022								0.700078
				5								0.500055								1.60018
				3								0.600066								1.10012
				13								0.400044								0.800089
				8								0.400044								1.40016
				7								0.400044								0.800089
				9								0.300033								1.20013
				6								2.50028								1.00011
				7								0.600066								1.20013
				4								0.600066								4.30048
				5								0.400044								1.30014
				5								0.400044								5.20058
				12								0.400044								1.20013
				4								0.400044								4.10045
				3								0.300033								3.50039
				13								0.600066								1.30014
				10								0.300033								1.20013
				8								0.800089								6.00066
				3								1.00011								6.3007
				4								1.00011								3.30037
				7								0.700078								6.60073
				6								0.700078								2.60029
				5								1.00011								6.10068
				7								0.400044								3.10034
				2								0.400044								3.10034
				8								0.600066								3.10034
				4								0.700078								2.7003
				3								0.800089								3.30037
				9								0.400044								2.50028
				2								0.600066								2.60029
				9								0.500055								2.00022
				8								0.400044								1.90021
				1								0.500055								2.10023
				2								0.200022								0.800089
				20								0.300033								0.800089
				5								0.700078								1.30014
				2								0.600066								1.10012
				2								1.20013								0.9001
				11								0.300033								1.00011
				5								0.400044								1.20013
				6								0.300033								1.20013
				1								0.200022								1.50017
				1								0.300033								1.20013
				11								0.300033								1.00011
				15								0.400044								1.00011
				13								0.500055								1.60018
				3								0.400044								1.70019
				5								0.500055								1.70019
				1								0.300033								1.8002
				7								0.600066								1.60018
				11								0.300033								1.60018
				8								0.500055								2.00022
				1								0.400044								1.50017
				7								0.400044								1.70019
				6								0.300033								0.500055
				8								1.20013								0.600066
				18								0.300033								0.800089
				5								0.300033								1.00011
				2								0								0.500055
				18								2.7003								0.600066
				8								0.700078								0.600066
				14								0.200022								0.700078
				5								0.800089								1.30014
				8								0.9001								1.10012
				10								0.200022								0.700078
				10								0.200022								1.20013
				2								2.00022								0.9001
				6								0.500055								1.10012
				3								0.300033								0.800089
				26								0.200022								1.00011
				18								0.700078								1.30014
				11								0.200022								0.600066
				2								0.300033								1.10012
				10								2.00022								0.800089
				12								0.300033								1.30014
				4								0.300033								1.20013
												0.400044								0.9001
												0.400044								0.9001
												0.400044								1.10012
												0.300033								1.10012
												0.400044								0.800089
												0.300033								1.00011
												0.200022								0.800089
												0.9001								1.00011
												0.300033								1.20013
												1.00011								1.00011
												0.400044								0.9001
												0.500055								0.9001
												0.500055								0.800089
												0.300033								0.800089
												0.500055								1.00011
												0.500055								0.800089
												0.300033								0.700078
												0.500055								0.9001
												0.300033								1.40016
												0.500055								1.10012
												0.300033								1.00011
												1.60018								1.10012
												0.300033								1.20013
												0.400044								1.00011
												0.400044								0.800089
												0.500055								1.00011
												0.500055								1.00011
												1.40016								1.20013
												0.400044								0.700078
												0.300033								0.700078
												0.500055								0.800089
												0.200022								1.00011
												0.200022								1.00011
												0.300033								0.700078
												1.70019								0.800089
												0.400044								1.40016
												0.400044								0.700078
												0.400044								1.00011
												0.300033								1.10012
												0.200022								0.800089
												0.500055								1.20013
												0.300033								1.20013
												0.300033								1.00011
												0.200022								0.800089
												0.500055								1.10012
												0.200022								1.00011
												0.600066								1.20013
												0.400044								1.10012
												0.400044								1.00011
												0.600066								1.00011
												0.400044								0.800089
												2.90032								1.20013
												0.500055								1.20013
												0.300033								1.50017
												0.300033								1.30014
												2.10023								0.500055
												0.400044								0.9001
												0.300033								0.9001
												1.8002								0.9001
												0.100011								1.00011
												0.200022								1.10012
												0.200022								1.20013
												0.200022								1.20013
												1.10012								1.30014
												0.700078								0.700078
												0.400044								1.70019
												0.400044								1.30014
												0.500055								1.10012
												0.500055								1.20013
												0.300033								1.20013
												0.400044								1.20013
												0.500055								1.30014
												0.500055								1.50017
												0.300033								1.10012
												0.400044								1.00011
												0.500055								1.20013
												0.400044								0.800089
												2.30025								1.20013
												0.300033								0.9001
												0.500055								1.10012
												0.500055								1.00011
												0.300033								1.00011
												0.300033								1.20013
												0.300033								0.700078
												0.500055								0.700078
												0.300033								1.10012
												0.400044								0.800089
												0.400044								0.800089
												2.60029								1.50017
												1.30014								0.700078
												0.400044								1.10012
												0.300033								1.10012
												0.400044								0.9001
												0.600066								1.10012
												0.300033								0.9001
												0.300033								0.9001
												1.8002								0.9001
												0.400044								0.800089
												0.300033								1.00011
												0.200022								0.700078
												0.200022								0.9001
												0.300033								0.800089
												0.200022								1.30014
												0.400044								1.00011
												0.600066								0.800089
												0.400044								1.00011
												0.400044								1.30014
												1.10012								1.40016
												0.500055								1.10012
												0.500055								1.30014
												0.400044								1.30014
												0.400044								1.10012
												0.500055								1.10012
												0.500055								1.10012
												1.60018								0.9001
												0.300033								0.700078
												0.500055								0.800089
												0.400044								1.10012
												0.200022								1.20013
												0.300033								1.00011
												0.300033								1.20013
												0.400044								1.10012
												0.300033								1.10012
												0.300033								0.9001
												2.80031								1.20013
												0.500055								1.20013
												0.200022								0.800089
												0.400044								1.30014
												0.500055								1.00011
												0.300033								0.700078
												0.400044								1.10012
												0.500055								0.9001
												0.300033								1.20013
												0.300033								1.00011
												0.300033								1.30014
												0.500055								1.30014
												0.200022								1.20013
												0.200022								0.700078
												0.200022								0.9001
												0.600066								0.9001
												0.400044								1.00011
												0.300033								1.00011
												0.500055								1.20013
												0.300033								0.9001
												0.300033								1.10012
												0.300033								0.9001
												0.300033								1.20013
												0.400044								1.10012
												0.300033								1.10012
												0.400044								0.800089
												0.400044								1.10012
												0.300033								0.9001
												0.500055								1.00011
												0.200022								1.00011
												0.200022								0.9001
												0.300033								1.10012
												0.300033								0.800089
												0.500055								1.10012
												0.300033								1.00011
												0.400044								1.10012
												0.300033								1.00011
												0.500055								1.60018
												0.500055								1.30014
												0.400044								1.70019
												0.400044								1.30014
												0.200022								1.60018
												0.300033								1.30014
												0.300033								1.10012
												0.400044								1.20013
												0.200022								1.20013
												0.200022								1.30014
												0.300033								0.9001
												2.20024								1.30014
												0.400044								1.50017
												0.400044								1.20013
												0.300033								1.10012
												0.300033								1.50017
												0.500055								0.9001
												0.500055								1.00011
												0.500055								0.9001
												0.9001								1.50017
												0.200022								1.50017
												0.400044								1.30014
												0.400044								1.10012
												0.400044								1.00011
												0.300033								1.00011
												0.500055								0.9001
												0.400044								1.60018
												0.300033								0.800089
												0.400044								1.40016
												2.50028								1.20013
												0.300033								1.60018
												0.500055								1.20013
												0.200022								1.60018
												0.600066								1.30014
												0.500055								1.30014
												0.300033								0.600066
												0.400044								0.800089
												0.400044								1.00011
												0.300033								1.20013
												0.300033								1.30014
												0.300033								1.30014
												0.300033								1.30014
												0.500055								1.20013
												0.400044								1.20013
												0.400044								0.800089
												0.500055								0.9001
												2.80031								0.800089
												0.400044								1.20013
												0.500055								1.30014
												0.400044								1.00011
												0.300033								1.00011
												0.400044								1.00011
												0.300033								1.00011
												0.500055								1.00011
												0.500055								1.00011
												0.400044								1.00011
												0.300033								0.9001
												0.300033								1.00011
												0.600066								5.60062
												0.500055								5.10056
												0.400044								3.70041
												0.600066								4.80053
												0.200022								2.10023
												0.200022								6.80075
												0.400044								5.60062
												0.500055								4.70052
												0.400044								4.60051
												0.500055								4.00044
												0.300033								4.20047
												0.300033								4.40049
												0.400044								1.8002
												2.20024								2.00022
												0.500055								1.8002
												0.200022								0.9001
												2.20024								9.20102
												1.40016								6.20069
												1.50017								7.90087
												0.700078								7.80086
												2.7003								0.600066
												0.300033								0.700078
												0.200022								1.00011
												0.300033								0.9001
												0.300033								1.00011
												0.300033								1.00011
												0.200022								1.10012
												0.600066								1.00011
												0.800089								1.10012
												0.300033								1.00011
												0.600066								1.00011
												0.300033								0.700078
												0.300033								1.40016
												0.400044								1.00011
												0.500055								1.50017
												0.400044								0.9001
												2.20024								1.00011
												0.300033								1.30014
												0.200022								1.30014
												2.90032								0.600066
												1.00011								1.8002
												2.20024								1.00011
												0.200022								0.9001
												1.20013								1.90021
												0.500055								1.40016
												0.200022								2.00022
												0.500055								0.9001
												0.300033								0.600066
												0.200022								0.600066
												1.40016								1.00011
												2.60029								0.9001
												1.8002								1.10012
												0.200022								0.700078
												2.10023								0.700078
												0.300033								0.9001
												0.200022								0.600066
												0.300033								0.700078
												2.80031								0.800089
												0.600066								1.60018
												0.400044								1.20013
												0.9001								1.10012
												0.300033								1.30014
												0.500055								1.8002
												0.300033								0.700078
												0.800089								2.50028
												0.500055								1.40016
												2.10023								1.30014
												0.200022								1.40016
												2.20024								0.800089
												1.20013								1.00011
												0.500055								0.800089
												1.50017								0.800089
												0.300033								1.00011
												0.300033								1.10012
												2.40027								1.10012
												0.600066								1.30014
												0.300033								0.9001
												0.300033								1.10012
												0.300033								0.9001
												1.8002								1.00011
												0.600066								1.30014
												0.700078								1.60018
												0.500055								1.70019
												0.800089								2.00022
												0.800089								2.10023
												0.600066								1.10012
												0.300033								0.800089
												1.70019								0.800089
												0.200022								1.00011
												0.600066								1.60018
												0.300033								0.800089
												0.500055								1.20013
												0.600066								1.20013
												1.40016								0.800089
												0.400044								1.10012
[truncated: 517 more rows]

## Sheet: Figure 5
Figure 5 B				Figure 5 C					Figure 5 F				Figure 5 H				Figure 5 I			Figure 5 J							Figure 5 K
SC activity									hot spot occurrence in vitro				number of active cells/mm2 tubule area				number of active cells/mm2 tubule area			FDHM (s)							delay (s)
number of tubuli	42			hot spot size (µm2)		relative hot spot size			tubule number
with hot spot activity	without hot spot activity			21629.1		0.570498			with hot spot activity	without hotspot activity							late stage	middle stage		late stage	middle stage		Significance Test				late stage	middle stage		Significance Test
17	25			23785.4		0.340316			50	46							58.2592	178.656		1	6						1	10
				24643.9		0.25543							174.778				142.273	73.2461		1.5	1		Mann-Whitney-U test				0.5	15		Mann-Whitney-U test
				29271.9		0.368935							229.7				116.518	271.674		16	14						1	17
				31866		0.436256							65.4922				173.889	85.9402		2	1		Teststat	86357.5			4	1		Teststat	83351.5
				36655.1		0.578905							66.2932				33.5008	165.895		1	2		effect size	0.3485			2	36		effect size	0.37421
				45117.7		0.194064							37.9559				8.33939	117.194		1	25		Konfidenzintervall (Mediandifferenz)	1.5	3		0.5	1		Konfidenzintervall (Mediandifferenz)	2	3
				54595.9		0.779634							151.316				132.252	271.674		7	1		degrees of freedom	n1=313; n2=1061			1	14		degrees of freedom	ne=311; n2=1129
				58881.8		0.771129							175.791				51.8475	42.9701		2	29						6	31
				75121.6		0.751829							367.559				51.732	249.078		7	1						1	2
				76875.9		0.803325							222.313				79.7614	198.181		1	2		p_value	1.91979e-39			8	15		p_value	6.22665e-47
				80457.7		0.823129							254.036				92.0569	117.813		2	33						1	1
				124934		0.539034							152.174					339.073		1	34						4	29
						0.516473							495.295					297.203		1.5	1						6	11
						0.389051							217.352					37.9793		14	21						2	19
													317.736					63.3164		1	28						1.5	8
													94.5801					103.017		1	1						0.5	2
													85.9402					73.5196		2	2						0.5	1
			mean	52602.8		0.541201							189.697					240.684		6	27						0.5	1
			SD	30281.4		0.209							265.674					467.615		1	1						1	10
			median	45117.7		0.539034							10.0233					534.682		1	4						1	4
													99.6419					237.417		3	3						1.5	43
													56.6048					397.463		8	1						2	26
													208.323					247.447		1	43						2	6
													85.3286					239.397		1	31						1	1
													85.9217							2	13						2	8
													250.143							1	1						0.5	3
													421.852							1	17						1	1
													370.034							1.5	25						4	1
													520.947							1.5	1						0.5	9
													109.57							8	18						2	7
													406.398							2	20						1	1
													72.0586							1	2						1	1
													161.042							1	22						1	14
													404.221							1	2						0.5	9
													448.648							1	13						0.5	1
													185.881							2.5	19						21	1
													240.684							1	3						0.5	18
													8.33939							1	1						0.5	12
													33.4011							1	3						1	8
													13.3699							1.5	22						1	6
													188.411							9	2						1	4
													49.4604							1	6						3	0.5
													101.565							1	45						1	1
													249.078							1	9						0.5	2
													198.181							2	2						2	2
													407.631							1	1						5	16
													117.813							3	2						0.5	7
													17.2864							10	3						1	2
													339.073							1	3						5	0.5
													36.6104							1	20						2	12
													63.3172							1	4						1	2
													46.7873							5	2						0.5	1
													297.203							3	33						1	11
													124.005							2	49						1	13
													201.086							1	47						1	17
													21.0834							1	2						0.5	5
													33.5008							1	16						0.5	1
													113.359							1	14						1	10
													53.1114							10	27						1	2
													37.9793							3	3						3	1
													63.3164							2.5	17						0.5	0.5
													156.296							1	1						1	22
													64.3732							2	28						1	36
													103.017							1	2						2	4
													73.5196							2	20						1	1
													91.9963							2	1						0.5	0.5
													199.461							1	3						1	1
													467.615							2	2						1	10
													534.682							1	1						1	0.5
													74.043							2	2						1	2
													194.942							1	16						0.5	3
													55.4397							1	22						1	0.5
													253.46							1	1						0.5	12
													132.252							1	31						0.5	2
													137.73							2	1						5	16
													198.86							1	3						0.5	3
													237.417							2	1						2	2
													51.8475							1	3						1	3
													67.2665							1	9						0.5	1
													397.463							3	5						1	8
													51.732							24	1						0.5	0.5
													247.447							1	1						1	0.5
													246.958							1	49						0.5	8
													297.832							25	1						0.5	0.5
													227.583							1.5	1						1	11
													131.579							2	21						1	3
													216.029							1	2						0.5	1
													90.0779							2	1						0.5	13
													79.7614							1	2						1	7
													139.877							1	2						1	14
													18.2468							1	22						0.5	13
													239.397							2	1						1	40
													176.056							1	2						1	12
													210.893							1	3						4	6
													612.168							2	16						5	1
													92.0569							1	3						1	3
																				1	45						1	9
																				3	2						0.5	2
																				11	7						1	3
																				1	25						2	6
																				1	17						1	0.5
																				1	1						0.5	0.5
																				2	2						0.5	48
																				1	1						1.5	1
																				1	1						7	10
																				2	2						1	13
																				3	25						3	1
																				2	1						0.5	9
																				2	10						1	58
																				9	1						1	8
																				2	4						1	0.5
																				2	20						3	9
																				1	7						1	23
																				26	1						1	0.5
																				1	2						2	1
																				1	14						0.5	2
																				1	17						0.5	1
																				1	18						1.5	20
																				1	2						0.5	1
																				1	1						1	2
																				1	2						1	8
																				5	1						1	1
																				2	7						2	3
																				2	1						1	2
																				1.5	2						1	4
																				5	18						0.5	4
																				1	1						1	26
																				1	2						2	4
																				1	14						0.5	1
																				6	2						1	4
																				2	6						1	20
																				1	18						1	1
																				1.5	16						1	4
																				2	1						0.5	1
																				16	3						21	1
																				2	2						2	12
																				1.5	16						2	9
																				1	1						1	2
																				2	1						3	2
																				4	1						2	12
																				1.5	1						3	15
																				1	17						0.5	3
																				1	19						0.5	3
																				1	3						1	8
																				1	37						1	1
																				1.5	4						2	38
																				2	16						1	9
																				1	3						1	3
																				1	14						1	16
																				1	16						1	1
																				2	15						1	35
																				1	18						0.5	9
																				2	8						0.5	1
																				1	2						1	12
																				1	2						0.5	33
																				2	2						1	1
																				1	20						0.5	17
																				1	1						0.5	1
																				1	12						1	15
																				2	2						0.5	18
																				2	3						1	10
																				1	4						1.5	0.5
																				2	2						4	1
																				3	2						1	22
																				1	1						0.5	1
																				1	40						1	24
																				6	1						0.5	7
																				1	5						1	1
																				1.5	26						2	1
																				1	2						1	11
																				1	46						2	13
																				1	2						1	2
																				1	48						2	1
																				2	17						0.5	11
																				2	1						0.5	25
																				3	11						0.5	9
																				1	49						1	21
																				2	27						1	10
																				1.5	17						4	18
																				1	16						1	10
																				2	24						0.5	2
																				1	2						2	7
																				1	4						0.5	2
																				8	2						1	1
																				1	1						2	20
																				1	2						1.5	12
																				2	2						1	1
																				1	28						4	4
																				2	2						1	7
																				22	18						1	10
																				3	19						1.5	12
																				2	26						1	2
																				1	12						1	2
																				2	16						1.5	3
																				7	2						0.5	10
																				1	18						0.5	1
																				2	14						2	3
																				1	21						1	9
																				6	5						1	2
																				1	11						1	11
																				1	2						6	10
																				1	1						1	1
																				1	6						0.5	6
																				12	2						0.5	8
																				1	1						1	3
																				1	2						1	1
																				2	3						1	9
																				1	4						1	6
																				1	8						0.5	1
																				1	44						1	10
																				21	27						2	4
																				1	9						0.5	2
																				1	4						0.5	19
																				1	1						1	1
																				2.5	2						1	2
																				1	1						1	1
																				1	3						2	7
																				1	2						0.5	1
																				1	6						1	1
																				1	2						3	24
																				2	1						3	0.5
																				1	2						1	0.5
																				1	1						1	2
																				17	17						1	14
																				23	2						1	0.5
																				1.5	1						1	40
																				1	2						9	2
																				1	3						3	2
																				1	1						2	5
																				2	2						0.5	14
																				2	2						3	11
																				1	22						3	0.5
																				25	23						1	22
																				2	1						1	10
																				1	1						1	0.5
																				1.5	2						0.5	6
																				1	3						3	4
																				2.5	15						0.5	0.5
																				2	4						3	1
																				1	2						1	1
																				1	1						1	1
																				2	4						3	8
																				1	7						1	6
																				1	2						3	5
																				1	3						1	8
																				1.5	5						0.5	11
																				1.5	1						2	11
																				1	2						1	2
																				4	1						0.5	9
																				1	1						0.5	8
																				1.5	19						1	4
																				1	18						4	3
																				4	16						1	8
																				0.5	5						19	40
																				3	1						4	31
																				1.5	3						3	18
																				1	3						1	19
																				1	1						1	1
																				1	2						1	1
																				3	10						1	2
																				2	12						0.5	25
																				1	2						1	2
																				1	25						1	3
																				2	1						5	9
																				2	3							47
																				1	1						0.5	1
																				11	23						0.5	38
																				24	2						1	4
																				1	15						1	5
																				1	1						1	0.5
																				1	1						0.5	0.5
																				1	9						1	1
																				1	1						2	41
																				2	27						1	1
																				1	2						2	1
																				1	1						2	0.5
																				1	1						0.5	2
																				3	1						2.5	1
																				1	27						1	36
																				4	2						1	1
																				12	1						0.5	1
																				2	1						1	3
																				2	25						1	3
																				2	10						1	10
																				18	1						1	14
																				25	10						0.5	15
																				1	13						0.5	2
																				1	13						2	2
																				20	5						5	6
																				1	2						1	1
																				1	3						4	0.5
																				2	21						1	11
																				1	1						1	19
																				1	1						1.5	0.5
																				2	22						0.5	30
																				2	2						1	2
																				1	2						2	10
																				1	47						1	4
																				1	1						1	7
																				2	1						1	1
																				1	1						1	56
																				1	3						1	3
																				1	2						2	10
																				4	14						1.5	3
																				1	29						1	23
																				1.5	1						1	1
																				2	23						1	8
																				1.5	1						1	9
																				40	3						1	11
																				1	43						0.5	1
																				1.5	1						26.5	1
																				5	21						51	2
																				1	22							2
																					5							3
																					1							0.5
																					20							7
																					2							1
																					1							11
																					50							1
																					3							1
																					22							2
																					1							0.5
																					14							1
																					13							8
																					2							52
																					3							15
																					1							16
																					1							5
																					22							2
																					2							2
																					19							13
																					1							1
																					17							7
																					12							8
																					1							43
																					1							1
																					12							14
																					2							2
																					16							0.5
																					13							1
																					4							6
																					15							5
																					21							14
																					1							12
																					9							6
																					9							2
																					20							1
																					3							2
																					4							16
																					1							12
																					2							17
																					4							2
																					40							5
																					1							2
																					22							8
																					45							1
																					18							1
																					2							7
																					1							1
																					1							2
																					30							5
																					2							10
																					48							3
																					16							9
																					17							15
																					1							1
																					11							1
																					2							1
																					2							15
																					23							10
																					2							13
																					4							2
																					2							1
																					15							1
																					2							1
																					4							4
																					3							2
																					31							7
																					15							6
																					39							3
																					25							0.5
																					3							9
																					29							8
																					6							7
																					1							4
																					14							10
																					18							2
																					38							2
																					12							1
																					1							21
																					1							1
																					42							40
																					22							7
																					2							1
																					24							2
																					1							2
																					1							6
																					1							11
																					1							0.5
																					2							0.5
																					22							11
																					11							15
																					8							15
																					25							11
																					3							13
																					1							3
																					1							4
																					1							7
																					17							8
																					13							7
																					23							28
																					1							3
																					37							1
																					3							2
																					11							20
																					1							1
																					10							30
																					3							12
																					19							16
																					1							1
																					8							0.5
																					49							2
																					3							8
																					26							18
																					31							29
																					33							8
																					12							1
																					10							0.5
																					14							4
																					1							2
																					2							2
																					16							5
																					2							4
																					24							2
																					19							1
																					19							16
																					2							9
																					50							3
																					3							2
																					2							11
																					43							2
																					32							25
																					1							7
																					28							1
																					26							2
																					16							2
																					1							47
																					12							28
																					2							1
																					2							0.5
																					5							1
																					22							1
																					3							1
																					1							2
																					4							2
																					1							0.5
																					3							8
																					30							2
																					3							0.5
																					2							22
																					11							22
																					3							22
																					5							19
																					1							28
																					6							2
																					2							7
																					50							14
																					3							1
																					2							2
																					34							7
																					2							4
																					1							28
																					2							2
																					1							9
																					2							8
																					18							4
																					1							1
																					1							2
																					22							1
																					18							1
																					2							7
																					23							1
																					18							2
																					4							15
																					20							1
																					14							13
																					1							0.5
																					32							6
																					2							8
																					1							1
																					3							22
																					35							46
																					18							0.5
																					37							9
																					1							6
																					13							17
																					19							40
																					1							5
																					8							8
																					4							2
																					9							2
																					1							0.5
																					1							4
																					20							3
																					2							1
																					1							3
																					30							5
																					2							22
																					8							0.5
																					35							15
																					22							5
																					3							2
																					2							2
																					1							4
																					4							1
																					15							5
																					5							4
																					26							2
																					5							2
																					21							1
																					8							1
																					3							6
																					1							0.5
																					5							2
																					18							0.5
																					1							10
																					20							5
																					14							1
																					2							2
																					3							1
																					2							11
																					6							2
																					19							2
																					1							11
																					1							8
																					11							10
																					19							2
																					10							11
																					3							12
																					2							1
																					20							4
																					8							1
																					14							15
																					2							3
																					1							5
																					23							11
																					3							1
																					25							51
																					2							2
																					18							3
																					22							32
																					19							0.5
																					6							0.5
																					23							16
																					2							20
																					1							19
																					2							1
																					37							9
																					16							5
																					20							20
																					2							13
																					4							0.5
																					23							3
																					15							2
																					19							31
																					17							15
																					2							16
																					1							6
																					2							0.5
																					16							1
																					2							5
																					4							1
																					8							11
																					1							0.5
																					19							2
																					4							9
																					2							12
																					10							0.5
																					1							15
																					3							0.5
																					2							14
																					1							3
																					18							1
																					23							1
																					2							7
																					13							37
																					1							1
																					1							1
																					15							2
																					20							22
																					1							0.5
																					21							23
																					14							1
																					2							33
																					6							9
																					1							1
																					10							21
																					1							11
																					29							0.5
																					3							22
																					5							11
																					2							6
																					1							9
																					4							0.5
																					1							5
																					13							7
																					21							10
																					1							3
																					7							0.5
																					27							5
																					1							38
																					19							3
																					4							1
																					3							1
																					21							2
																					20							1
																					19							0.5
																					21							8
																					4							4
																					18							16
																					20							35
																					22							3
																					3							1
																					25							4
																					2							1
																					27							11
																					2							0.5
																					1							11
																					2							1
																					2							5
																					2							2
																					4							2
																					1							1
																					2							16
																					3							1
																					16							4
																					14							13
																					19							1
																					1							38
																					2							6
																					3							4
																					3							0.5
																					1							2
																					1							2
																					22							2
																					19							8
																					22							2
																					38							27
																					19							2
																					1							1
																					2							2
																					3							50
																					8							17
																					2							1
																					43							1
																					19							6
																					2							9
																					12							7
																					6							38
																					1							1
																					2							8
																					14							2
																					9							16
																					1							14
																					1							20
																					9							0.5
																					2							2
																					28							12
																					2							0.5
																					18							2
																					12							3
																					1							0.5
																					23							1
																					21							5
																					1							1
																					2							13
																					3							1
																					1							1
																					34							2
																					1							36
																					20							12
																					1							5
																					20							1
																					1							0.5
																					36							1
																					1							8
																					20							1
																					29							14
																					5							35
																					1							2
																					2							15
																					18							7
																					1							48
																					1							52
																					2							28
																					6							15
																					18							1
																					12							15
																					4							39
																					2							1
																					12							1
																					4							14
																					10							8
																					1							1
																					35							1
																					2							3
																					3							0.5
																					22							15
																					3							2
																					1							1
																					14							1
																					2							10
																					3							50
																					1							1
																					45							0.5
																					3							14
																					1							2
																					4							22
																					1							14
																					2							13
																					1							3
																					1							3
																					1							1
																					21							0.5
																					1							1
																					1							1
																					36							11
																					38							23
																					1							7
																					3							0.5
																					15							1
																					30							1
																					17							1
																					8							16
																					19							17
																					2							12
																					1							1
																					1							5
																					11							2
																					34							6
																					2							2
																					2							7
																					18							32
																					2							1
																					31							42
																					20							0.5
																					1							2
																					5							7
																					2							2
																					1							0.5
																					1							1
																					3							3
																					1							3
																					2							1
																					1							0.5
																					2							1
																					19							1
																					2							27
																					2							1
																					2							2
																					35							9
																					2							2
																					2							27
																					1							50
																					2							20
																					2							0.5
																					17							57
																					3							0.5
																					21							27
																					25							2
																					1							10
																					1							6
																					3							12
																					1							0.5
																					1							30
																					2							7
																					27							1
																					3							0.5
																					15							8
																					18							3
																					1							4
																					1							14
																					1							2
																					12							1
																					41							1
																					23							24
																					2							52
																					49							1
																					4							3
																					2							10
																					20							1
																					13							10
																					28							1
																					2							12
																					47							5
																					2							1
																					1							0.5
																					1							6
																					11							0.5
																					1							3
																					3							1
																					3							1
																					2							13
																					10							15
																					2							4
																					2							4
																					1							2
																					2							2
																					1							17
																					16							1
																					14							3
																					1							7
																					6							4
																					23							15
																					2							15
																					2							2
																					2							52
																					10							2
																					2							0.5
																					25							0.5
																					2							15
																					17							0.5
																					27							26
																					2							1
																					2							11
																					2							1
																					27							10
																					26							14
																					35							10
																					2							3
																					2							1
																					12							4
																					4							12
																					23							0.5
																					2							2
																					27							8
																					2							1
																					1							3
																					12							6
																					19							8
																					4							1
																					3							1
																					1							0.5
																					13							30
																					3							8
																					3							0.5
																					14							2
																					19							2
																					21							1
																					1							6
																					18							2
																					30							1
																					1							3
																					8							10
																					16							3
																					3							1
																					1							1
																					2							30
																					3							1
																					12							3
																					24							3
																					1							51
																					1							13
																					2							22
																					2							2
																					21							20
																					22							1
																					18							14
																					1							1
																					21							25
																					5							4
																					1							0.5
																					38							2
																					5							50
																					1							3
																					20							1
																					22							1
																					2							30
																					6							15
																					25							1
																					2							9
																					6							15
																					1							1
																					10							0.5
																					2							16
																					14							2
																					7							1
																					2							7
																					12							10
																					2							1
																					27							3
																					17							18
																					3							4
																					1							2
																					3							2
																					1							1
																					11							3
																					1							2
																					1							17
																					23							1
																					4							1
																					3							0.5
																					2							0.5
																					2							16
																					1							1
																					26							0.5
																					2							8
																					1							0.5
																					18							2
																					18							1
																					3							38
																					3							2
																					2							30
																					25							1
																					19							42
																					3							5
																					16							3
																					20							2
																					3							1
																					2							12
																					1							4
																					2							13
																					2							29
																					45							1
																					5							15
																					8							12
																					1							2
																					1							19
																					24							1
																					29							3
																					5							54
																					2							1
																					2							1
																					3							2
																					1							3
																					17							2
																					2							1
																					3							12
																					2							2
																					2							1
																					2							1
																					43							2
																					16							7
																					12							3
																					2							1
																					10							37
																					5							3
																					3							0.5
																					12							2
																					17							13
																					1							2
																					43							4
																					12							9
																					3							6
																					2							48
																					1							1
																					17							6
																					22							41
																					16							1
																					29							43
																					13							1
																					1							2
																					20							1
																					16							18
																					22							3
																					2							2
																					2							18
																					2							10
																					1							3
																					1							0.5
																					12							1
																					12							3
																					10							7
																					35							1
																					2							1
																					23							2
																					1							2
																					45							1
																					2							11
																					1							2
																					1							10
																					12							3
																					2							3
																					3							1
																					3							9
																					20							0.5
																					2							6
																					30							20
																					19							1
																					1							11
																					3							2
																					1							7
																					7							1
																					4							1
																					3							1
																					1							1
																					10							3
																					9							0.5
																					1							3
																					21							1
																					30							12
																					9							15
																					1							1
																					20							2
																					15							0.5
																					1							3
																					3							2
																					2							1
																					2							23
																					18							10
																					10							2
																					3							4
																					1							2
																					1							12
																					31							0.5
																					3							1
																					1							1
																					13							10
																					1							2
																					1							22
																					4							0.5
																					16							2
																					2							1
																					1							13
																					2							2
																					4							5
																					2							2
																					22							1
																					2							4
																					6							2
																					3							5
																					1							7
																					25							1
																					1							1
																					5							3
																					23							1
																					1							3
																					1							9
																					15							0.5
																					5							1
																					14							0.5
																					19							11
																					20							19
																					3							11
																					3							2
																					22							8
																					15							1
																					2							2
																					22							1
																					25							7
																					21							11
																					2							13
																					16							46
																					5							1
																					13							1
																					2							2
																					8							17
																					21							2
																					3							11
																					3							2
																					12							8
																												6
																			mean	2.96326	10.0245							19
																			SD	5.03333	11.2599							5
																			median	1	3							7
																												7
																												1
																												6
																												0.5
																												17
																												10
																												11
																												0.5
																												14
																												25
																												0.5
																												5
																												28
																												7
																												1
																												1
																												5
																												2
																												1
																												0.5
																												2
																												2
																												6
																												9
																												1
																												3
																												20
																												12
																												18
																												1
																												2
																												15
																												15
																												5
																												18
																												4
																												18
																												7
																												0.5
																												50
																												5
																												1
																												1
																												1
																												1
																												2
																												9
																												12
																												1
																												17
																												2
																												1
																												1
																												53
																												20
																												2
																												12
																												2
																												11
																												1
																												5
																												1
																												1
																												2
																										mean	1.82637	8.0279
																										SD	3.84964	10.5207
																										median	1	3

## Sheet: Figure 6
Figure 6 B							Figure 6 FI	Figure 6 FII
number of ROIs							propagation distance (µm)	propagation speed (µm/s)
LuminalROIs_Control_Adult	BasalROIs_Control_Adult		Statistics				53	17.6
13	0		Wilcoxon signed-rank test				170	15.4
3	0		two-tailed				76	30.4
2	0		Test statistics	0			49	49
2	2		associated degrees of freedom (n_eff)	33			58	23.2
8	0		effect size	0.8722			146	20.8
13	0		confidence intervall (Median Differenz)	8	27.512		100	28.5
10	0						54	18
4	0		p-Value				48	24
46	1		5.29977e-07				50	33.3
13	0						72	16
40	0						51	20.4
5	0						14	9.3
13	0						30	30
60	1						39	19.5
37	0						92	16.7
19	0						45	9
50	0						52	20.8
5	0						60	13.3
67	0						84	21
5	0						18	12
19	1						44	22
4	0						50	16.6
6	0						38	15.2
38	2						45	12.8
34	0
11	0					mean	61.52	20.592
42	0					SD	35.4426	8.68691
46	0					median	51	19.5
23	3
34	0
6	1
14	0
5	0
52	1

## Sheet: Figure 7B_transient
Figure 7B SCs, transient activity
Correlation	0	1	2	3	4	5	6	7	8	9	10	11	12	13	14	15	16	17	18	19	20	21	22	23	24	25	26	27	28	29	30	31	32	33	34	35	36	37	38	39	40	41	42	43	44	45	46	47	48
0	1	0.0379194	0.0341569	0.018431	0.129628	0.104957	0.105337	0.120433	0.0813514	0.0613436	0.0528439	0.0139172	0.0597061	0.0704335	-0.00701931	0.0127171	0.0811882	0.033778	0.014298	0.0584051	0.00764871	0.0433107	0.0492138	0.02232	0.0738679	0.0202269	0.0366538	0.0174664	0.0289986	-0.0227772	0.0763179	0.0840112	-0.0161242	0.0746267	0.0175251	0.0379273	0.126053	0.0151914	0.0402724	0.0173708	0.0454585	0.0702457	0.016363	0.0181439	0.0252751	0.0361226	0.0136273	0.0251222	0.061641
1	0.0232667	1	0.118081	0.0665571	0.114446	0.0852679	0.0979504	0.0168922	0.118481	0.0406294	0.0447438	0.00877829	-0.0015775	0.0471593	0.0490448	-0.00577736	0.139735	0.0421734	0.0478985	0.0113094	0.0464461	0.00308299	0.0239443	0.0263657	0.0279947	0.0796498	0.114471	0.0824191	0.00777297	0.0422717	0.0917253	-0.00759891	0.0454339	0.016123	0.0545342	0.0428238	0.105184	0.10024	0.0176144	0.0253571	0.0474194	0.0504959	0.00240517	0.0109629	0.042184	0.0348362	0.08204	-0.0111868	0.0422688
2	0.0271431	0.0324244	1	0.0513965	0.0386384	0.0526727	0.0958868	0.00453987	0.194539	0.0133018	0.00517101	0.0520071	0.0187536	0.00370098	0.064955	0.0290171	-0.0183292	0.0916965	0.0208379	0.0194579	0.0142906	0.0394378	0.0391364	0.0294066	0.0488083	-0.00212987	0.0517515	-0.0092134	0.0132312	0.0144014	-0.019808	0.0514007	0.026239	0.0252613	0.0207903	-0.00813157	0.00504881	0.034566	0.0371137	-0.000750221	0.00498372	0.055314	0.0194741	0.0693001	0.0724148	0.092071	0.039922	0.0100692	0.0447421
3	0.0270133	0.0791785	0.0549773	1	0.08438	0.00218204	0.00861297	0.0275728	0.108186	0.053756	0.0545852	0.00244954	0.0460762	0.0379379	-0.010155	-0.0269763	0.0534097	0.116284	-0.0303453	0.166869	0.0359854	-0.00486948	0.0706258	0.104674	0.012525	0.0523054	0.00655471	0.122258	0.0014638	0.00529098	0.0515047	0.017987	-0.0194547	0.00202786	0.021422	0.0370965	0.0262982	0.037011	0.00680156	0.0456925	0.0684584	-0.00301534	0.0316234	-0.026588	0.00446387	0.0405686	0.0062896	4.26417e-06	0.0145414
4	0.120356	0.114446	0.0192946	0.0137481	1	0.14521	0.14276	0.117625	0.0657008	0.106918	0.0114156	0.00934222	0.0866348	0.109393	0.122878	0.0367273	0.053339	0.00637687	0.0246635	0.0229409	0.0117933	0.0236969	0.0162446	0.0487572	0.0327369	0.0450797	0.165399	0.0554643	0.0485473	0.0117841	-0.0105838	0.0417568	0.0322254	0.0310774	0.0965106	0.0602843	0.0452408	0.0233461	0.0283372	0.0311498	0.113241	0.144857	0.0559856	0.0154969	-0.00677236	0.0119685	0.024208	0.0329622	0.0493197
5	0.0731151	0.0658581	0.0796386	0.0813218	0.103002	1	0.177215	0.154042	0.143183	0.0815598	-0.00361782	-0.0172031	0.0671002	0.0738266	0.0131433	0.0487065	0.0680396	-0.0131611	0.0604092	0.0250162	-0.00493725	-0.0130948	0.0282605	0.0583816	0.0507441	0.00536664	0.011811	0.0356535	0.015537	-0.000616316	0.0235143	0.0186568	0.101781	0.0236434	0.0609094	0.0269387	0.00588778	0.0630641	0.0140505	0.0283945	0.0742467	0.18711	0.0190346	0.0321101	0.00247348	-0.0417412	0.0616098	0.001623	0.0213286
6	0.10201	0.0291157	0.101159	0.0330839	0.142337	0.178006	1	0.145467	0.137152	0.139114	0.0359521	0.0192858	0.00120518	-0.00193785	-0.00324245	0.0389153	0.0113791	0.022237	0.00396787	0.0221638	0.0302401	0.0263996	0.0134692	0.0432934	0.0077224	0.046276	0.0363164	0.05646	0.05813	-0.0105655	0.0113189	0.0239208	0.0326806	0.0353988	0.0278353	-0.0158188	0.0251542	0.0668524	0.0409581	0.0477072	0.0773777	0.148216	0.0777079	0.0106469	0.041439	0.0214875	0.00240545	0.0261632	-0.00393712
7	0.0656636	0.0304673	0.0201364	0.143586	0.0525435	0.126772	0.1325	1	0.0539081	0.0495427	0.0739845	0.0159607	0.0620242	0.0732897	0.052775	0.0234901	0.0463904	-0.000507315	0.0227763	0.0393264	0.0267686	0.0224932	0.020818	0.0717778	0.0396749	0.00584472	0.0115449	0.0458093	0.0310834	0.100336	0.0106112	-0.00541132	-0.00481833	0.0633993	0.0283856	0.0240497	-0.00458406	0.0258047	0.0537065	0.0563172	-0.00927574	0.0806503	0.0313402	-0.0100147	0.00931433	0.0212747	0.0391273	0.0517515	0.026943
8	0.0485129	0.0563572	0.219997	0.0081796	0.106986	0.119647	0.138967	0.0395667	1	0.0242335	0.0369631	-0.0122748	-0.0259216	0.000867177	0.0318302	0.0197462	0.0229552	0.0800225	0.0120172	0.0173383	-0.00477469	-0.00980917	0.0337282	0.0311457	0.0535636	0.084147	0.0248867	0.0650788	0.00561264	0.0329622	-0.0284962	0.0105498	0.0796814	0.0302129	0.101501	0.0252981	-0.0179926	0.040838	0.165361	0.0631493	0.145423	0.115032	0.111038	0.0450369	0.0301953	-0.00515431	0.00414357	0.030505	0.00916653
9	0.0558305	0.041066	0.0387413	0.0863286	0.097183	0.0801971	0.115436	0.0633269	0.150242	1	0.0829852	0.0224239	-0.0146049	0.00933184	0.039132	0.0129183	0.0804882	0.108489	-0.00344445	0.00344888	0.0317476	0.0225968	0.0573858	0.118286	0.00792155	0.00282904	0.0859583	0.0498262	0.0343429	0.0112037	0.0973335	0.0458712	0.0728185	0.134468	0.0726327	0.0524652	0.082627	0.00557947	0.0315605	0.0161029	0.0707372	0.104679	0.208599	-0.0147655	-0.0151596	-0.0044074	0.0138679	0.085542	-0.00922121
10	0.0470627	0.0501701	0.0920136	0.0124245	0.0424036	-0.0134954	-0.0152638	-0.0202167	0.05903	0.0168872	1	0.188303	0.0134201	0.071852	0.00502064	0.0225465	-0.00286016	0.0555831	0.051597	0.0920634	0.0408139	-0.0114905	0.0545415	0.0817121	0.0739829	0.0228499	0.0175347	0.0274164	0.00679052	0.0252836	0.0385282	0.0637374	0.0280146	0.0636843	0.0560689	0.0160441	0.0233823	0.0679757	0.117627	0.0674908	0.048519	0.0796941	0.00514636	-0.0134054	0.00916353	0.0103511	0.00727032	0.0156665	0.016927
11	0.0147367	0.0140065	-0.0146308	-0.0254021	0.0281349	0.0281127	-0.0172766	0.00235185	-0.0279907	0.0600005	0.211156	1	0.138355	0.0823831	0.0270612	0.0180135	0.0407175	0.03023	-0.02058	0.124885	0.0119171	0.0342153	0.0618278	0.0409863	0.0762394	0.0226864	-0.0172125	0.0275556	0.00299359	0.0260775	0.0425216	0.0929308	0.0334269	0.0577496	-0.00316771	0.0240723	0.00188875	0.0116594	0.00991269	0.0904497	0.0212028	0.0591386	0.0771019	-0.0242504	-0.00398109	0.0112983	0.021702	-0.00966598	0.0285824
12	0.0342253	0.00453678	0.0355476	0.0514013	0.0283535	0.0254913	0.0308237	0.0620242	0.0162553	0.0528185	0.01025	0.138355	1	0.620332	0.0531173	0.00521397	0.0443254	0.078703	0.0439779	0.0506943	0.0932284	0.0946215	0.0860396	0.147014	0.0610347	0.00145283	0.0223646	-0.0176888	0.0212995	0.0272327	0.0717748	0.0855764	0.0167094	0.0366194	0.0364484	0.0566911	0.0342913	0.00550648	0.0140437	0.142669	0.0479598	0.0569369	0.0761918	0.0112798	0.00102354	0.102947	0.0109971	0.0209483	0.0450999
13	0.0284443	0.0471593	0.0134553	0.0869416	0.000560228	0.0402797	0.044392	0.0683177	0.0332639	0.0163304	0.0763209	0.0823831	0.620332	1	0.0490721	0.0139979	0.0237464	0.0823448	0.119706	0.0441321	0.0939589	0.0536926	0.194326	0.171605	0.0292861	0.0152466	0.00450184	0.00462182	0.0451097	0.0158262	0.0515107	0.038475	0.0269884	0.0201733	0.0320046	0.0412506	0.0275203	0.00236074	0.0154679	0.109048	-0.00802916	0.0237323	0.0317591	0.00951982	-0.00802542	0.0502753	0.0031328	0.045674	0.0464039
14	0.0439874	-0.000365919	-0.0194414	0.0679651	0.0946356	0.0251804	0.029186	0.0342244	0.0114977	0.0741564	0.0130325	0.0907138	0.129424	0.116198	1	0.0148639	0.0956836	0.00393065	-0.000732068	-0.00473653	0.0472701	0.08436	0.045677	0.0349286	0.0620027	-0.0133627	0.0744928	0.0499265	0.02553	0.0824127	0.0150654	0.0241989	0.0499834	0.0956507	0.0105451	0.074258	0.000904846	0.0373133	0.0692652	0.00695393	0.036504	0.0677374	0.0511202	0.0663473	-0.0184809	-0.001427	0.0882724	0.103926	0.0700964
15	0.022322	0.0272915	-0.0260079	-0.0095489	0.0335426	0.00875101	0.0066067	0.01428	0.0146456	0.00966917	-0.00577424	0.0557371	0.026845	0.0369948	0.019358	1	0.0210402	0.0433085	0.0266207	-0.0281008	0.0393876	0.0247967	0.0371949	0.109564	0.0088149	0.00439036	0.015579	0.00300012	0.163144	0.0470461	-0.0127607	0.0164275	0.0493301	0.00655996	-0.00551301	0.0229893	0.0359723	0.0712805	0.00737172	0.0382904	0.0899409	0.0608382	0.199584	0.0187898	0.0597591	-6.85241e-05	0.0110766	0.0317968	0.0154949
16	0.082144	0.174269	0.000623011	0.0903498	0.113812	0.00407092	-0.00503041	0.0657198	0.0567763	0.0690477	0.0574528	0.0407175	0.0443254	0.0400907	0.0956836	0.0305953	1	0.0450174	0.00408807	0.0508201	-0.0109273	0.0728766	0.0261326	0.0308389	0.0440634	0.0456185	0.129568	0.0732537	4.93111e-05	0.0910203	0.0998342	0.0375694	-0.0147396	0.0425542	0.0707629	0.0632859	0.0272493	0.046575	0.0333238	0.0490858	0.00546931	0.132683	0.00911561	0.00175603	0.0116514	0.042169	0.0765977	-0.00528017	0.000999502
17	0.0429136	0.000159563	0.0221362	-0.000186306	0.035948	-0.00657496	0.000607032	0.00460905	0.0800225	0.123326	0.0494926	0.0418703	0.0650407	0.0823448	0.0287882	0.115798	0.0110308	1	-0.000410773	-0.00869228	0.0637089	0.0176369	0.116952	0.0813451	0.0282081	-0.00637833	-0.00233008	0.0380581	0.0257224	-0.0108604	-0.000914569	0.0222888	0.000465277	0.0542893	0.0221324	0.0943784	0.0121498	0.0310442	0.014984	-0.00821244	0.0702753	0.0958256	0.100387	-0.00813804	0.0141266	0.000404444	0.0258778	0.00503192	0.0443192
18	-0.00679339	0.104467	0.0446618	0.00526247	-0.0148179	0.0879889	0.0885399	0.00922761	0.0060593	0.0281159	0.0158136	-0.0309848	0.0925852	0.138282	0.0186806	0.00953144	0.021943	-0.000742034	1	0.0227749	0.0631624	-0.0124863	-0.0294469	0.00446865	-0.0296501	0.0516308	0.0252553	0.00956932	0.059715	0.0480251	0.125104	0.0429147	0.0247397	0.0129273	0.0952928	-0.0006774	0.0934838	0.107941	0.0146281	0.0400631	0.0424205	0.0673944	0.00674719	0.186543	0.0838208	0.0319569	0.0404615	0.0420332	0.0806775
19	0.147945	0.00141785	0.0324747	0.0229651	0.0229409	0.0250162	0.025724	0.0393264	0.0215795	0.00455129	0.100194	0.134108	0.0323089	-0.00687288	-0.00246187	-0.00894299	0.00452242	0.127906	0.0237036	1	0.0207769	0.053839	0.0013786	0.0176037	0.0843556	0.0731367	0.0593668	0.197423	-0.00129422	0.0568361	0.00518313	0.00401928	0.00154531	-0.00185191	0.0126615	0.0205335	0.159016	0.0936597	0.040249	0.123345	-0.00977884	0.0573843	0.0187608	0.0202848	0.067577	0.0279042	0.0437198	0.186178	0.0300029
20	0.0427779	0.0545301	0.0877719	0.0409601	0.0117933	0.0563579	0.00952466	0.0430717	0.0240397	0.0448882	0.0122954	-0.00681153	0.0500751	0.0426362	0.0327154	0.0630442	0.0949623	0.0288506	0.0631624	0.0159883	1	0.0686604	0.0362859	0.0515428	0.0342118	0.0173837	0.00265389	-0.0105038	0.131007	-0.00644261	0.0152483	0.0214085	-0.0207406	0.0214642	0.000507826	0.060368	0.0325087	0.069233	0.0104928	0.0140302	0.0752285	0.0184357	-0.0191706	-0.0124909	-0.0188038	0.0236844	0.0431189	0.0328652	0.071787
21	0.0229103	0.109532	0.0294868	0.144721	0.00134784	0.0719664	0.00163194	0.0219456	-0.00626609	0.103753	0.00567781	0.0272765	0.00112177	0.0465047	0.10924	0.0326205	0.0583502	0.0176369	-0.016394	-0.0100512	0.0670055	1	0.0342888	-0.0199893	0.0353188	-0.0329701	0.00872384	-0.0222904	0.0160229	0.082318	-0.00255365	0.0174018	0.0151875	0.026909	0.0254782	0.0251372	0.0183467	0.0128146	-0.0104367	0.043306	-0.0167296	0.0507068	-0.0299766	-0.0132037	-0.00536774	0.0139416	-0.011305	0.166488	0.0802361
22	0.0170829	0.025395	0.0226391	-0.017552	0.0362784	0.0177519	0.0164651	0.00155672	0.0259168	0.0010181	0.0754721	0.0539663	0.117297	0.194326	0.0408652	0.08223	0.00916065	0.116952	0.010651	0.0157334	0.0704024	0.0224753	1	0.139038	0.110587	-0.0218342	-0.0005462	0.00973858	0.214267	-0.00393059	0.0823969	-0.00069533	0.0363556	0.109084	-0.0184441	0.0494191	0.088119	0.0472374	0.0313687	0.048324	0.00134021	0.0272066	0.0254711	0.0244753	0.00756339	-0.0119863	0.0912779	0.0227484	0.0453816
23	0.0717079	0.0060782	0.0310931	0.0413429	0.079655	0.0448694	0.014124	0.055062	0.0437561	0.0598019	0.150283	0.058786	0.12807	0.135082	0.0760354	0.0237139	0.101005	0.0637897	8.66563e-05	0.0665701	0.0857006	0.0397245	0.0354132	1	0.0241753	0.0303083	0.0318941	0.0358178	0.096249	0.0550332	0.112173	0.0742664	0.0221922	0.0141502	0.0267044	0.135094	0.0510156	0.0422056	0.0918241	0.0567316	0.0804317	0.071512	0.121007	-0.0333975	0.0050356	0.0413294	0.111898	0.073699	0.0362364
24	0.0738679	0.0739989	0.0447035	-0.0117049	0.0708332	0.0798537	0.0590934	0.0396749	0.0726669	-0.0231833	0.0435743	0.0847961	0.0523959	0.0332919	0.0722381	0.131378	0.0664682	0.0145214	-0.0292766	0.052776	0.161917	0.0463806	0.102675	0.0112652	1	-0.0359226	0.0232828	0.0138966	0.0382727	0.0323099	-0.0262914	0.0459199	0.0180689	0.0291703	-0.0480088	0.0318903	0.0600624	0.0905981	0.00550431	-0.029286	0.0382173	0.0774939	0.0234771	0.0659785	0.0301623	0.071026	0.0951013	-0.00345291	0.0570966
25	0.055779	-0.00407629	0.084197	-0.00310139	0.0374242	-0.00772836	0.046276	0.0177707	0.084147	0.00118365	-0.0117429	0.0177255	0.0208848	0.00598511	-0.0101506	0.0294186	0.0142817	-0.0193215	0.0337382	0.0528432	0.022843	0.0356351	-0.02227	0.0157119	-0.00824577	1	0.00770218	0.0632442	0.0127058	0.0471014	0.0319523	0.0866855	-0.0108381	0.0323949	0.10674	0.122696	0.0279685	0.0899708	0.0308801	0.038245	0.147343	-0.0218492	0.0229626	0.0344808	0.0246943	0.046937	0.0481959	0.143259	0.0365679
26	0.0109961	0.287762	0.0937205	0.0385694	0.105507	0.200276	0.0530338	0.0309318	-0.00610556	0.0509067	0.0175347	0.0185747	0.00650505	0.00263043	0.00330907	0.00214564	0.00834614	0.011056	0.0029428	0.00720187	0.00265389	0.0085821	0.00884541	0.00424955	0.0445469	0.0256659	1	0.0132564	0.001863	0.0425101	0.00268217	0.0326014	0.236343	0.0147928	0.0018014	0.0126487	3.29819e-05	0.129668	0.0128107	0.0503867	0.0327871	0.07534	0.0402388	-0.00111626	0.00753264	0.0360876	0.0434327	-0.0340724	0.0390412
27	0.0465671	0.0108212	-0.00450589	0.00806405	-0.0137297	-0.0175141	0.0482062	0.0596968	0.0294095	0.0618564	0.162161	0.107537	0.00347082	0.021041	-0.00718245	0.00431036	0.0148589	0.0125388	0.00907817	0.0708558	-0.00513687	0.0615138	0.015753	0.149952	0.0122771	0.0123439	0.0127182	1	0.0505619	0.00961922	0.0257376	0.0212903	0.0164508	0.0319892	0.030863	0.0220721	0.02718	0.0531672	-0.0134198	0.0709948	0.0274194	0.079305	0.0109578	-0.040353	0.00611116	0.111503	0.0368909	0.198819	0.0305892
28	0.0119687	0.0532032	0.0156988	-0.00816692	0.0254867	0.00576232	0.0401293	0.0363994	-0.00770144	0.0449093	0.0177793	0.0146559	0.0359307	0.027573	0.0563957	0.0719439	0.0365284	0.0179971	0.0517792	-0.0135261	0.0335086	0.0384493	0.0292939	0.096249	0.0311796	0.0408187	0.013385	0.0310086	1	0.0221608	0.0412965	0.0363864	-0.00313319	0.041617	0.0551741	0.061943	0.0222063	0.0689177	0.0336529	0.0181832	0.0489015	0.0416872	0.037596	0.0489444	0.0247378	0.0368803	0.113633	0.0680534	0.0651855
29	0.0263544	0.105648	0.0326028	0.108765	0.0384373	0.0403738	0.0113372	0.019598	0.00262265	0.0389622	0.0783578	0.0775554	-0.00296239	0.0234454	0.0413085	-0.0131017	0.0302493	0.0947667	0.0395188	0.073077	0.0118553	0.0839041	0.0309192	0.0829968	0.0246437	0.025246	0.211693	0.10081	-0.00290042	1	0.0255841	0.0435406	0.0825938	0.00197116	0.00613777	0.0327091	0.0467911	0.0294535	0.0148848	0.00861786	0.00913211	0.0232331	0.0749643	-0.00538715	-0.00179136	0.0349063	0.0680385	0.0683521	0.025103
30	0.0689435	0.122543	0.0908495	0.0428484	0.00913484	0.0100342	0.0685593	0.00578434	0.027779	-0.00146501	0.0209133	0.0425216	0.208409	0.163192	-0.00588884	-0.00491069	0.0139034	0.0400156	0.123803	0.0131062	0.024105	0.0170551	0.0615967	0.0155856	0.00583037	0.0949271	0.0112711	0.0291969	0.0538084	0.011235	1	0.0387899	0.103215	0.03114	0.0887315	0.0203706	0.0566145	0.020676	0.00629612	0.0260388	0.0563657	0.0651274	0.034058	-0.000959971	-0.0133305	0.0602379	-0.000367053	0.0172623	0.0445449
31	0.121197	0.00278947	0.084712	0.00634265	0.0241702	0.000434337	0.0102278	0.041934	-0.00168386	0.053846	0.0824104	0.0354371	0.0792433	0.0339364	0.0808101	0.015335	0.0284751	0.0265209	0.0311066	0.0039448	0.0214085	0.0488134	0.0186635	0.0264244	0.0637611	0.0117524	0.0400156	0.01148	0.0411924	0.0541388	0.024386	1	0.0300444	0.0316106	0.00155882	0.0202086	0.0109755	0.0872483	0.0527293	0.0519837	0.0700946	0.0337223	0.0347574	0.222721	0.107205	0.118311	0.00631452	0.0215629	0.0330421
32	0.0637082	0.0834628	0.110763	-0.0309447	0.0657182	0.0960349	0.0315635	0.0533704	0.0354245	0.0477435	-0.0194789	-0.00659884	0.0100792	-0.00667768	0.0235945	0.0437	0.0187292	0.013642	0.028013	0.00778479	0.0968679	-0.0128276	0.00435141	0.0246178	0.0382721	0.0297805	0.214715	0.0120669	0.0304578	0.0135957	0.0874383	0.0681188	1	0.0141537	0.0318948	0.0432302	0.0313882	0.0363471	0.0399582	0.0159488	0.0381965	0.0235658	0.0718643	0.034553	0.0168387	0.0303655	0.055782	-0.0120991	0.00652455
33	0.034387	0.0168797	0.0275805	0.0223158	0.0364145	0.00904933	0.0627297	0.0244544	0.0269708	0.0387591	0.0636843	0.0779402	0.0186283	0.00762444	0.00391785	0.00690742	0.0207755	0.0294969	0.0202822	0.00723444	0.0111927	0.0411975	0.109084	0.0240983	0.0345612	0.0250347	0.0520472	0.0115244	0.0384527	-0.000376517	0.275965	0.0192137	0.183881	1	0.025476	0.0328647	0.0241309	0.0153089	0.019985	0.0242172	0.0444135	0.029322	0.0534874	-0.0126678	0.0283668	0.00952384	0.0239173	0.0295253	0.0318754
34	0.0137046	0.0362726	0.0191927	0.098767	0.0965356	0.0609094	0.0186358	0.0612689	-0.00606623	0.0564774	-0.0202565	-0.0647444	0.046711	0.0837879	-0.0168027	0.0423335	0.0316545	0.0230498	0.101067	0.038842	0.0240919	-0.00452899	-0.0377178	0.0898874	-0.132856	0.097341	0.0251514	0.0744997	0.0565336	0.0597068	0.098845	0.0266165	0.020351	0.0319462	1	0.0500379	0.0834682	-0.00725353	0.031016	0.0913562	0.269834	0.0438231	0.0469378	0.0028297	0.0168314	-0.000209293	0.0158444	0.0834818	0.0288622
35	0.0351359	0.0160688	-0.00502989	0.0523656	0.0575069	-0.0230402	-0.0426895	0.0341585	0.00049397	0.0555994	0.0160441	-0.00637069	0.0566911	0.038897	0.074258	0.00380064	0.0601719	0.0305561	0.00991757	0.0083168	0.0506927	0.0128878	0.0553016	0.0182161	0.0774748	0.00778638	0.0840843	0.0336839	0.061943	0.0254903	0.0524313	0.0823488	0.0214637	0.14132	0.0736032	1	0.0123509	0.0450469	0.0176521	0.0182858	0.145659	0.0205627	0.0140112	0.12909	0.0487177	0.111833	0.0395343	0.0314734	0.049898
36	0.0561194	0.0896547	0.00526237	0.0352432	0.0156742	0.0941678	0.00774812	0.0121065	0.0491285	0.0179367	0.083003	0.00188875	0.0212227	0.039185	0.145204	0.0425326	0.0609177	0.00188457	0.181336	0.0750194	0.0270648	-0.00677751	0.056702	0.0681337	0.0346	0.079228	0.0347865	0.0198875	0.0268357	0.0614532	0.026306	0.00962606	0.0245614	0.0063645	0.0517634	0.0388596	1	0.00619642	0.0166087	0.0152105	0.0218217	-0.0682535	0.0392794	0.0216247	0.00226583	0.0539088	0.0575232	0.0827038	0.0413017
37	0.023045	-0.0264179	0.0393633	-0.0127961	-0.00180686	0.0630641	0.0487888	0.0420241	0.0274847	-0.0270514	0.045368	0.134645	-0.00326258	-0.0118079	0.0592574	0.0839717	0.028235	0.0568242	0.0245563	0.0936597	-0.0117937	0.11512	-0.00186647	0.0648043	-0.00530417	0.0899708	0.0017325	0.0189978	0.0767745	0.039758	-0.018006	-0.000859306	0.0673801	0.0206883	0.0231916	0.0231387	-0.000290311	1	0.0475384	0.114623	0.0624178	0.0309474	0.0906604	0.11372	0.0744844	0.030192	0.0535681	-0.00608776	0.0249612
38	0.0701981	0.0217438	0.0589488	0.0537895	0.0423095	0.00140481	0.0409581	0.0537065	0.034339	0.00833008	0.00899506	-0.0213081	-0.0104142	-0.0166548	0.0432607	0.0152721	-0.00128432	0.0593452	0.0460152	-0.0070483	0.0124626	-0.00174967	0.00765059	0.0918241	0.00361998	0.0934549	-0.00223641	-0.00709206	0.0242754	0.0281948	0.0243079	0.0253192	0.0399582	0.0954696	0.0535588	0.000692175	0.040602	0.0101053	1	0.000333931	0.0567524	-0.0289981	0.029585	0.0937656	0.0390591	-0.00447656	0.118116	0.0503329	0.0137836
39	0.0591241	0.052789	0.0181338	-0.00192377	0.0466368	0.0109771	0.0321507	0.0599085	0.0042473	0.0796425	0.147169	0.109479	0.0161622	0.0282679	-0.0115368	0.0639472	0.00229128	0.0797015	0.0890089	0.0595888	-0.00212434	0.00875342	0.025519	0.0346787	0.00734591	0.0351596	-0.00201381	0.0193094	0.0362486	0.0673688	0.0137203	0.0423951	-0.00115073	0.035141	0.0913562	0.0186185	0.01348	0.0724986	0.0166855	1	0.114232	0.0736447	0.0201102	0.0203054	-0.00853134	0.0293918	0.0141159	0.0698517	0.0106798
40	0.0343511	0.0123022	0.0158465	0.024475	0.0901777	0.0742467	0.0755139	0.0130045	-0.0346635	0.0834412	-0.0011113	-0.0384591	0.0356465	-0.0268555	-0.00560891	0.0899409	-0.027418	0.000945089	0.0593639	0.0062523	0.0925635	0.0216153	-0.0199684	0.0250582	0.0203041	0.108451	0.0898889	0.0683106	0.0697319	0.0396652	0.0714739	0.030709	0.0237658	0.127193	0.269834	0.0284733	0.0125279	0.0188755	0.0332575	0.119586	1	0.132627	0.0982857	0.0978847	0.0356274	0.068164	0.0078226	0.0295497	0.014751
41	0.0702457	0.0438168	0.0270868	0.0179101	0.144857	0.18711	0.148216	0.0718798	0.0674587	0.203897	0.0175081	-0.00612241	0.0289021	0.0132618	0.0677374	0.020291	0.0518372	0.0227644	0.102968	-0.00702048	0.0327972	0.0124429	0.0300831	0.0238436	-0.0382017	-0.00599066	0.0639583	0.0344491	0.0686601	0.00656485	0.0853435	0.0337223	0.152235	0.148494	0.138203	0.0321985	0.0574998	0.0277028	-0.0122258	0.102814	0.132627	1	0.052578	0.0144232	-0.0252483	-0.0210312	-0.0153023	0.0603654	0.0323525
42	0.0487655	0.000892121	0.0150464	0.021943	0.0908465	0.0135198	0.0762547	0.0402381	0.155597	0.145815	0.0829601	0.177786	0.104699	0.0672912	0.0519756	0.199584	0.00911561	0.0708018	0.00935794	0.0229689	0.0138599	-0.021071	0.00850271	0.0742385	0.063302	0.0322384	0.039276	0.0114711	0.0282898	0.0488535	0.0524967	0.0269488	0.0863774	0.0372629	0.00474204	0.0532422	0.0127229	-0.00295173	0.059883	0.048963	0.100223	0.0640288	1	0.0325306	0.0109085	0.00302024	0.0529167	0.0112041	0.00691569
43	0.050551	-0.0188102	0.0389366	0.0569958	0.022238	0.0313647	0.0517955	0.0374492	0.0356171	0.109463	-0.00849074	-0.0245374	0.0333984	0.0218255	0.121412	0.0188337	-0.0040764	-0.00618097	0.116186	-0.00604878	0.0254682	0.132576	-0.0132715	0.024522	0.0592586	0.0342931	-0.005661	-0.0335295	-0.0115983	0.0202068	0.0243132	0.0153521	0.0538811	0.0169381	0.054362	-0.0105733	0.0322407	0.115616	0.0167207	-0.0235151	0.10561	0.0681003	0.0464513	1	0.609956	0.0626292	0.0191649	-0.018288	0.011376
44	0.0148934	-0.00419562	0.0714504	0.0937759	0.00805012	0.0210187	0.0435606	0.00931433	0.0516725	-0.011324	0.0111084	-0.00526718	0.0679921	-0.015859	0.0384349	0.0656232	-0.0164337	0.00575738	0.0584806	0.0125435	-0.013358	0.206909	-0.022256	0.0509037	0.0271165	0.0246943	0.0311088	-0.00517054	0.0117785	0.00723227	-0.0160666	0.0133869	0.0494469	0.0518933	0.0157315	0.0206188	-0.000997039	0.0956076	-0.0126819	-0.0200268	0.0951024	0.0106459	0.0305319	0.609956	1	0.111316	0.0401921	0.00782562	-0.00905536
45	0.0117511	-0.00159268	0.092071	0.036378	0.0227789	0.0276524	-0.00510888	0.0212747	-0.00515431	0.0218884	-0.000757277	0.0215388	0.0414503	-0.00211013	0.03606	0.0177472	0.00641756	-0.0045163	0.0319569	0.0168259	0.00540267	0.045933	-0.015522	0.0131745	0.053943	0.0294789	0.0459311	0.0111677	0.052309	0.119346	0.00540121	0.0593298	0.0538445	0.0352103	0.0175461	0.041757	0.0546017	0.0708477	0.0260607	0.0269332	0.0457583	-0.0210312	-0.0265216	0.0697088	0.111316	1	0.0235353	0.00279821	0.0421209
46	0.0464098	0.119688	0.0656502	0.0557027	0.0229055	0.00932997	0.0271223	0.0732585	0.147323	0.0161393	0.0514554	0.0747655	0.0424361	0.0164805	0.0950019	0.0126944	0.0614461	0.063289	0.0900901	0.00853098	0.0372236	0.00556636	0.0197543	0.0510937	0.0498175	0.0545537	0.135778	0.0276294	0.113633	0.0279608	0.13896	-0.00587747	0.0400025	0.0239173	0.0195414	0.165974	0.0414854	0.0631406	0.0209374	0.0340813	0.0157706	0.0770427	0.0300735	0.0358475	0.0317924	0.0191931	1	0.00670289	0.142516
47	0.0197274	0.00212595	0.0152881	0.0908158	0.0196972	-0.000656379	0.0169792	0.0445825	0.0229464	0.0457665	0.0424795	-0.00238348	-0.00217724	0.0407669	0.000133275	-0.0109805	-0.000622883	0.0463775	0.0447733	0.0471356	0.0169854	0.0730095	0.020401	0.0513795	0.00193946	0.0103695	-0.0162908	0.255731	0.0766836	0.00418019	0.0278708	0.0186039	-0.0236653	0.0337101	0.0796311	0.0201928	0.0281407	0.0285712	0.0565533	0.0698517	0.0340713	0.153342	0.00554429	0.0206369	0.0497369	0.0249922	0.0235872	1	0.0238972
48	0.048995	0.166122	0.0186175	0.0228503	0.0218632	-0.00184663	0.116892	0.0323012	0.0333159	0.0365256	0.0161136	0.0295825	0.0324894	0.0388028	0.057825	0.0482199	0.0355383	0.00849496	0.136881	0.0101338	0.0278692	0.047751	0.0493903	0.0410164	0.0756468	0.0201923	0.0390412	0.0254546	0.06275	0.0103596	0.158541	0.0305262	0.0664996	0.0478188	0.0324999	0.0637514	0.096944	0.0325521	0.0252056	0.0325647	0.0594447	0.0497045	0.000707852	0.011376	0.00816148	0.041264	0.0439209	0.0467582	1
49	0.00500378	0.0159278	0.0450107	0.0353181	0.0172508	0.0270733	0.0639669	0.0431574	0.0332395	0.015013	0.215581	0.14354	0.00960027	-0.00310266	0.0211491	0.00995999	0.0020881	0.0235983	0.0155763	0.0462384	0.0140347	-0.000603832	-0.00422574	0.0774024	0.039373	0.00923033	0.0413053	0.137544	0.0280066	0.067869	0.0318641	0.0426162	0.0241781	0.0341553	0.0326857	0.024812	0.0421705	0.0625339	0.034522	0.120663	0.0397809	-0.0168478	0.0324521	0.0266242	0.0428325	0.0812701	0.0931224	0.020547	0.0273183
50	0.0168604	0.0249736	0.0217696	0.0129361	-0.00417623	0.00946855	0.0807942	0.0372836	0.0452453	0.0745931	0.0123597	-0.00243885	0.0630339	0.0547904	0.0121271	0.0167236	-0.0103456	0.0208282	0.053292	0.125923	0.0447627	-0.0107715	-0.00684718	0.067424	0.0435873	0.0886789	-0.034206	-0.0449984	0.0668541	0.024639	0.113113	-0.0123483	0.0301631	0.0727146	0.0693163	0.0937022	0.112033	-0.00251575	0.0237954	0.0752625	0.00732533	0.031418	0.0560899	0.051166	0.0165395	0.0495735	0.0408933	0.0317838	0.0980867
51	0.0961605	0.0269043	0.00664064	-0.0122931	-0.0194037	0.015408	-0.0126611	0.0143784	-0.0269504	0.00607554	0.0668392	0.0732203	0.0664953	0.069083	0.00647815	0.0444883	0.031964	0.0387937	0.0110252	0.0627548	0.028963	0.0662384	0.0630921	0.0813197	0.07916	0.00974859	-0.0189203	0.0595323	0.0371164	-0.00101342	0.0312044	0.0597935	0.00874148	0.045977	0.0148484	0.0287535	-0.011679	0.0234782	0.0537379	0.0946905	0.0214884	0.0398403	-0.0174226	-0.0330428	-0.00245915	0.00222146	0.0341357	0.0400536	0.058883
52	-0.0289489	0.046563	0.0238359	-0.0230684	-0.0469737	-0.0771133	-0.127028	-0.0224936	-0.0202433	-0.0275216	0.0441216	-0.020586	0.0230433	0.0807914	0.0633426	0.125283	0.0644888	0.0155282	0.0421796	0.0258009	0.0774767	-0.0122108	0.138428	0.0190609	0.0192395	0.0180477	-0.0256581	0.0271036	0.162571	0.0011663	0.0349656	-0.0252286	-0.0487761	-0.0227808	0.0545096	0.0346682	0.0534391	0.0962174	0.0151403	0.00769019	-0.0133321	-0.0164988	-0.0499926	-0.0235403	0.0221038	0.0104055	0.0366123	0.0286856	0.0300299
53	0.00965562	0.164771	0.167335	0.0376402	0.00746452	0.0404251	0.0285064	0.0159196	0.209081	0.0419846	0.0703781	-9.83189e-05	-0.0199274	0.0013139	0.0127356	0.00977732	0.0160282	-0.0052747	0.00185257	0.029507	0.0143784	0.0202508	0.0133891	-0.00491656	0.0724905	0.15121	0.0280115	0.0221767	-0.000360345	0.032228	0.0489604	-0.0166831	0.0213291	-0.0197494	0.0396667	0.00925991	0.0109661	0.140673	0.0232354	-0.0143093	-0.0104467	0.0271548	-0.0152522	0.128774	0.129613	0.0357221	0.093525	0.0236436	0.0545796
54	0.0528496	-0.0102845	0.0720375	0.0537648	0.0997637	-0.0506054	0.0152501	0.0304269	0.101177	0.0961002	0.0230647	0.0381417	-0.00835114	-0.0162743	0.0795858	0.0695535	0.0135901	0.0699178	0.000992714	0.0375856	0.0218419	0.0743529	0.014322	0.0295233	0.0822763	0.0452685	0.0103331	0.0536505	0.0595078	0.0144415	0.00448297	0.0457229	-0.0229792	0.0261088	-0.0209642	0.00752701	0.000590368	0.0346981	0.041154	-0.0174218	0.0110872	0.0229098	0.0926239	0.0586623	0.0533403	0.0458936	0.0330033	0.0474605	-0.00779874
55	-0.0594056	-0.0159249	0.0423764	0.00408672	-0.0451847	-0.0492922	-0.000605986	-0.0367101	0.000244155	0.00972927	0.0211025	0.00480914	-0.0185304	0.00214804	-0.00283113	0.0221083	-0.0153964	-0.00688567	0.00815208	0.00267605	0.126242	-0.00773047	0.00829002	0.00969277	0.0406788	0.00656644	0.0206311	0.00376145	0.00593801	0.00724723	0.00102426	0.0222311	0.0622088	0.0104513	0.0189822	0.0344211	0.00940684	-0.0114268	0.0217338	0.00974203	0.0577288	0.0255277	0.0516335	-0.0158301	-0.0209781	0.0373154	0.00656744	0.0270534	0.0205885
56	0.018567	0.00407326	-0.0150967	0.00956501	0.00848637	-0.0286595	-0.0295571	-0.00571228	-0.00325443	0.00575066	0.00804821	0.0287321	0.017011	0.00706734	0.0626983	-0.00260286	0.00835537	0.0158716	0.0157269	0.027266	0.00945043	0.0317608	0.0572602	0.0174699	0.055833	0.0896022	-0.00955325	-0.00895082	0.0379273	0.00534549	0.00217286	0.259734	0.0320382	-0.00287366	-0.0205879	0.131428	0.0207631	0.117182	-0.000915715	0.0143288	0.00761636	-0.0297822	0.0030564	0.396639	0.198703	0.0710529	0.00542556	-0.0324137	0.0328015
57	-0.0250163	0.0815647	0.0991016	0.00851051	0.0103856	0.0323723	0.0483691	0.0438929	0.0532642	0.0583712	0.0343707	0.0599685	-0.00411424	0.0246649	0.0718322	0.0027979	0.00130744	0.0935912	0.0251627	0.0502594	0.11441	0.0747028	0.0103691	0.000898928	0.0583797	0.0116922	0.00297653	0.0145688	0.00318984	0.0231407	0.026365	0.015467	0.0304097	-0.0170805	0.012264	0.0321342	-0.00134622	0.037858	0.0346626	0.0302578	0.017092	0.029059	0.00257014	0.0297438	0.0426872	-0.0166283	0.0559518	0.00314822	0.0380239
58	0.051819	0.0418002	0.0325466	0.0262617	0.0730802	0.0249678	0.0196532	0.0173836	-0.000504409	0.0498104	0.05344	0.0406079	0.0430103	0.0291958	-0.0211798	0.0404324	-0.0147015	0.0514374	0.0226163	0.0321499	0.0381282	0.0149554	-0.00160886	0.0409113	0.0667735	0.0133136	0.0474344	-0.0107517	0.0478714	0.0331349	0.0140981	-0.0015489	0.0446296	0.0252404	0.00992112	0.0350553	0.0152039	0.071248	-0.000163609	0.0119923	0.0265086	-0.0296403	0.0102673	0.00505144	0.0259701	0.0485949	0.00985679	0.0211147	0.0156666
59	0.00110833	0.0162634	0.0930047	0.0331127	-0.00219663	-0.0642563	-0.000434317	-0.039442	0.0120509	0.0411477	0.0197028	0.137692	0.0278433	0.0122899	-0.0315183	0.102969	0.00238472	0.126767	-0.0447519	0.0767414	0.0313703	0.0502723	0.0732299	-0.0136724	0.00108819	0.0252345	0.0301287	-0.0260503	0.00603026	0.00798765	-0.0133922	0.00420421	-0.00535109	0.0259695	0.00771807	0.0300409	0.0120093	0.0383618	0.00463228	0.0617168	0.0293696	-0.0132774	0.0473053	-0.0136947	0.052794	0.000334274	0.0866068	0.0162881	0.0380686
60	-0.0329635	0.0733673	-0.00247137	0.000660882	-0.0508575	0.0450233	0.00531922	0.0342113	0.0359354	-0.00353508	0.0279189	0.0108918	0.0424164	0.0772845	0.0475923	0.0433424	0.0681866	0.0608944	0.071299	0.0430303	0.0597882	0.0593872	0.110972	-0.0373117	0.034206	0.015735	-0.0181358	0.0465874	0.136532	0.0534742	0.0441243	-0.0136316	0.025181	-0.0288184	0.0425571	-0.0191667	0.00945147	0.0219587	-0.000112497	0.0252929	-0.015383	0.0834157	-0.0445226	0.0158571	-0.0654387	-0.0199421	0.0737634	0.0227634	0.0342282
61	-0.0156674	-0.0148135	0.00590598	-0.0061033	-0.0146505	-0.0181089	-0.0112793	-0.00147888	-0.00991141	-0.00517088	0.00165979	0.050806	0.00789882	-0.0105264	0.0654344	0.042404	-0.0029045	0.00954316	0.0639253	-0.00837625	0.0145155	0.148906	-0.0328824	0.0405502	0.0102483	0.0535506	-0.029516	0.0165298	0.0220645	0.0248066	-0.000377442	-0.00931756	0.0627784	0.0485698	0.0240569	0.0688996	-0.040238	0.0259364	0.00574576	-0.00833026	-0.00966271	-0.0147254	-0.0464942	0.0969777	0.053652	0.00767137	0.0513114	0.0278491	0.0300634
62	-0.0728463	0.0476302	0.0701919	0.0525642	-0.0580884	0.00668035	-0.0527337	-0.00319648	-0.030015	0.00128905	0.0301827	0.0406528	0.0645697	0.0528696	0.0287294	-0.0266418	0.0759881	0.00276513	0.025992	0.0532904	0.0990365	0.083184	0.0499689	0.00593302	0.0702327	0.0160656	0.0212277	-0.0365294	0.0197094	0.0765596	0.054176	0.103454	0.0158221	0.00307152	0.0226446	0.0564642	0.032816	-0.0131796	0.0412228	0.0352692	0.0134606	-0.00219395	-0.00880789	0.0831493	0.0631887	0.110314	0.0391819	0.00742345	0.0191455
63	0.0357945	0.0305668	0.023729	-0.0135848	0.0713692	0.0766973	0.0856482	0.0347658	0.124899	0.0683322	0.0599545	0.084218	0.0570548	0.0919852	-0.0167373	0.0231438	-0.00329395	-0.0310211	0.124187	0.0592059	-0.00972673	-0.0212144	0.0949515	0.0451967	0.0634099	0.0451817	0.0962849	0.0124511	0.0181737	0.0224595	0.151656	0.0345669	0.121838	0.223981	0.0503665	0.00449762	0.0681212	0.0148298	0.091359	0.02484	0.0663005	0.00254824	0.0936081	0.0681604	0.034185	0.0356325	-0.0150794	0.028198	0.034333
64	0.00367064	0.0947254	0.0567783	-0.0102354	0.117026	-0.00674865	0.0135913	0.0090111	0.0373217	0.0196865	-0.0265764	0.0289604	-0.0163016	-0.00563879	0.0378534	0.00324423	0.0238422	0.0523862	0.00221032	0.0510157	0.0284224	0.0236946	0.0156678	0.0405343	-0.026328	0.0380425	0.292772	0.00769106	0.0276119	0.064723	0.0078551	-0.00239613	0.145961	0.0363583	0.122348	0.05377	0.0379647	0.0136249	0.0769789	0.00268763	0.0937032	-0.0171518	0.0428295	0.11422	0.0764093	-0.00483687	0.0982107	-0.00401944	0.0107499
65	0.0572658	-0.0275819	0.0294337	0.0599304	0.0407084	-0.0129149	0.0399247	-0.0238542	0.0311794	-0.00480885	-0.00435601	0.0262383	-0.0392931	-0.0288825	0.0285274	0.0637309	-0.0472002	-0.0325322	0.0291193	0.00895252	-0.00651286	-0.0322275	0.0531558	0.0185276	-0.0016613	0.147677	0.086056	0.084073	-0.0189339	-0.00231404	0.0232102	0.0638359	0.0262494	0.0965442	0.0685939	-0.0163109	0.0511594	-0.00797846	0.0602307	0.0527273	0.0705311	0.0144636	0.0162075	-0.020384	-0.0224994	0.0119186	0.0393951	0.0278192	0.00261995
[truncated: 17 more columns]

## Sheet: Figure 7B_persistent
Figure 7B SCs, persistent activity
Correlation	0	1	2	3	4	5	6	7	8	9	10	11	12	13	14	15	16	17	18	19	20	21	22	23	24	25	26	27	28	29	30	31	32	33	34	35	36	37	38	39	40	41	42	43	44	45	46	47	48
0	1	0.245155	0.205771	-0.129483	0.528063	0.309678	0.116673	0.15334	0.36931	0.185905	0.362314	0.459451	0.634793	0.61827	0.531381	0.168711	0.527924	0.347159	0.648553	0.307454	0.471152	0.152248	0.330864	-0.0100311	0.0171057	0.131643	0.296966	0.207091	0.14944	0.425269	0.120494	0.112216	0.206563	0.181713	0.0937816	0.137834	-0.0837712	0.0562409	-0.00261923	0.102987	-0.0378629	0.392646	0.106626	0.625991	0.641203	0.585292	0.133613	0.0663423	-0.0915876
1	0.216778	1	0.199718	0.0896963	0.375095	0.330883	0.00670236	0.0640365	0.285609	0.243918	0.190004	0.441981	0.532994	0.50652	0.363742	-0.132626	0.291374	0.397269	0.50982	0.291147	0.478493	0.0547411	0.0129467	0.00670628	0.0506024	-0.0306632	0.321076	0.276724	0.116676	0.236633	0.290244	0.173953	0.0982639	0.233386	0.176644	0.152536	-0.0638186	0.0063012	-0.00666926	0.126324	-0.061099	0.437776	0.0534458	0.632814	0.587805	0.372991	0.168212	0.0519074	-0.139885
2	0.205771	0.178862	1	-0.00973162	0.559713	0.362819	0.663533	0.515779	0.376313	-0.138335	0.125669	0.368745	0.440488	0.47696	0.474073	0.132253	0.472813	0.265594	0.512399	0.34057	0.362449	0.314362	0.519301	0.615233	0.533252	-0.0302024	0.317813	0.341052	0.323177	0.456309	0.552354	0.643499	-0.209038	0.381008	0.448952	0.158556	-0.233435	-0.0139097	-0.0623991	0.0689302	0.581005	0.204849	-0.231979	0.462693	0.405289	0.46756	0.11942	-0.00741998	-0.209075
3	-0.177863	-3.32271e-06	0.0620123	1	-0.207952	-0.142594	-0.196446	0.101472	-0.13854	-0.100167	-0.261363	-0.153011	-0.248402	-0.196954	-0.185755	0.145338	-0.267055	-0.0663959	-0.30738	-0.0652906	-0.0963137	0.0888647	-0.262118	0.1778	0.120127	-0.0657079	-0.186686	-0.000108699	-0.0646785	-0.098463	0.129327	0.207946	-0.271075	0.145194	0.221245	0.17701	-0.0862524	-0.0913016	-0.032787	0.149661	-0.0455381	-0.0385748	-0.189645	-0.245649	-0.302367	-0.353928	0.111008	0.0908611	-0.0929856
4	0.539847	0.402834	0.471617	-0.13622	1	0.708644	0.496855	0.393527	0.535018	0.356922	0.595451	0.533992	0.733847	0.713881	0.582047	0.230826	0.753604	0.351384	0.741331	0.403227	0.514069	0.200801	0.660522	0.0637723	0.154857	0.218454	0.529864	0.512947	0.307391	0.676884	0.31464	0.179591	0.40594	0.282224	0.228608	0.0945501	-0.134781	0.185522	0.0159958	0.112317	0.194328	0.383361	0.203621	0.692719	0.756711	0.7741	0.116804	-0.00594324	-0.0694752
5	0.263743	0.325265	0.362819	-0.0415161	0.699326	1	0.268499	0.264282	0.312367	0.115665	0.226148	0.534154	0.669297	0.656105	0.467874	0.0205993	0.60915	0.418034	0.673022	0.345851	0.513705	0.149506	0.398881	0.106772	0.173542	0.114936	0.384077	0.476346	0.317391	0.509372	0.331655	0.281472	0.107435	0.227114	0.306068	0.0818719	-0.198793	0.0707991	-0.007979	0.124299	0.0782281	0.477325	-0.0270965	0.698046	0.704895	0.617949	0.11292	-0.0450386	-0.119155
6	0.159965	-0.0139678	0.663333	-0.297186	0.582681	0.296937	1	0.542998	0.293545	-0.234425	0.322365	0.218104	0.444693	0.572455	0.677008	0.251098	0.564055	0.129669	0.672691	0.305662	0.281577	0.419083	0.636795	0.831978	0.585631	0.0210243	0.164506	0.161112	0.278816	0.451139	0.549272	0.730334	-0.352903	0.240247	0.518389	0.0703752	-0.020518	0.0191708	-0.0226484	-0.129021	0.839498	-0.0573233	-0.243452	0.325544	0.354815	0.547057	0.00488921	0.0347801	-0.0580151
7	0.214328	-0.00646577	0.488993	0.0218702	0.429023	0.260602	0.539896	1	0.269789	-0.0666279	0.18401	0.203592	0.226267	0.28192	0.317301	0.343595	0.352063	0.138104	0.326702	0.238464	0.212794	0.361521	0.464177	0.527301	0.483257	0.114574	0.12741	0.238563	0.298066	0.394109	0.357572	0.557537	-0.224604	0.333798	0.399713	0.264209	-0.118134	0.0154402	0.03437	0.0964607	0.472283	0.00470208	-0.19754	0.121313	0.0877334	0.25628	0.170878	0.100674	-0.0238974
8	0.36931	0.332002	0.376313	-0.150227	0.565719	0.404807	0.28775	0.207448	1	0.11682	0.368177	0.481523	0.641998	0.664325	0.602656	0.158912	0.571329	0.41031	0.656318	0.406192	0.48276	0.269915	0.370607	0.168899	0.10956	0.109011	0.384409	0.250659	0.200053	0.474299	0.271567	0.284736	0.0930293	0.250446	0.200805	0.157436	-0.0925645	0.0782814	-0.0054915	0.0723032	0.09909	0.476627	0.0136427	0.719493	0.651327	0.576182	0.132834	0.0499244	-0.138162
9	0.164199	0.236598	-0.117834	0.105443	0.311178	0.0840162	-0.276284	-0.0919432	0.111442	1	0.255305	0.555462	0.646195	0.585749	0.366676	0.0392817	0.328143	0.477509	0.555788	0.295722	0.535875	-0.0838478	-0.038906	-0.271164	-0.15266	0.0787954	0.14825	0.0566896	-0.0379596	0.0899805	-0.0321771	-0.0956601	0.313295	0.0385093	-0.0596388	0.227568	-0.0262193	0.016927	0.09025	0.227983	-0.336832	0.559405	0.255936	0.690555	0.662137	0.460524	0.243233	0.149412	-0.0530649
10	0.382173	0.29436	0.041903	-0.118694	0.592447	0.232743	0.191528	0.068682	0.368177	0.324627	1	0.603946	0.730308	0.691173	0.689203	0.212886	0.690339	0.412049	0.846121	0.40122	0.520322	0.131102	0.446192	-0.14192	-0.0777534	0.232536	0.282051	0.179511	0.125572	0.379055	-0.0411667	-0.0132321	0.395179	0.10218	-0.0278592	0.158801	-0.0739663	0.0687261	0.0736861	0.154315	-0.161194	0.401189	0.260829	0.829954	0.828481	0.67102	0.121693	0.121132	-0.0266052
11	0.424549	0.438909	0.234215	-0.0130802	0.490953	0.522313	0.0630548	0.128512	0.384098	0.555462	0.576563	1	0.674157	0.614661	0.365314	0.0310155	0.598127	0.527094	0.58966	0.319552	0.539905	-0.0657468	0.358683	-0.410224	-0.0242736	0.22455	0.420731	0.422523	0.135489	0.503121	0.0708391	-0.0709101	0.668503	0.102879	0.0132669	0.15687	-0.0122506	0.154878	0.12196	0.125285	-0.331637	0.593384	0.39543	0.758588	0.682022	0.540333	0.1675	0.0629474	-0.0129442
12	0.634793	0.532994	0.427008	-0.0322332	0.733847	0.669297	0.437785	0.199992	0.641998	0.646195	0.730308	0.674157	1	0.858078	0.660321	0.120347	0.845196	0.523064	0.848846	0.473506	0.612965	0.173098	0.629397	-0.230183	0.0181029	0.183752	0.703193	0.445051	0.274686	0.683209	0.218356	-0.0373533	0.610567	0.115739	0.0546015	0.0383169	-0.0386352	0.286545	0.088063	0.0714536	-0.0388442	0.540845	0.469208	0.78356	0.840252	0.86528	0.0772829	0.0172915	0.0160462
13	0.61827	0.50652	0.47696	-0.0625267	0.713881	0.656105	0.562367	0.28192	0.664325	0.585749	0.691173	0.614661	0.858078	1	0.712344	0.192053	0.760797	0.463727	0.868839	0.483333	0.578324	0.241677	0.659151	-0.0886355	0.0803389	0.140248	0.684498	0.415262	0.300649	0.685672	0.313704	0.0918194	0.553435	0.185118	0.106353	0.0772576	-0.0616342	0.282203	0.0877581	0.0786295	0.109128	0.444692	0.427217	0.714904	0.763954	0.823718	0.0944797	0.0307091	0.0195736
14	0.531381	0.374993	0.474073	-0.157636	0.582047	0.467874	0.677008	0.317301	0.602656	0.371813	0.6924	0.387565	0.660321	0.712344	1	0.36751	0.614299	0.428587	0.653009	0.461646	0.465882	0.332781	0.558943	0.241195	0.178481	0.130028	0.564791	0.272874	0.301699	0.560063	0.337722	0.294728	0.311361	0.178625	0.181233	0.159104	-0.103326	0.186145	0.0445537	0.134618	0.374192	0.239267	0.256263	0.524063	0.619653	0.650352	0.174309	0.107625	-0.0267443
15	0.296208	0.0639873	0.057776	0.0404659	0.312734	0.102182	0.14827	0.322112	0.334647	0.0893036	0.281751	0.0743571	0.186841	0.249013	0.399173	1	0.390854	0.162334	0.245221	0.326247	0.218978	0.256328	0.308375	0.184581	0.1247	0.0266116	0.147285	0.00627568	0.0507058	0.276817	-0.0455638	0.187123	-0.0455015	0.11074	0.0806507	0.126331	-0.111686	0.0417665	-0.0461736	0.10602	0.118307	-0.0305964	0.0440322	0.122788	0.104781	0.219819	0.123937	0.141127	-0.0876191
16	0.531634	0.349878	0.260495	-0.217425	0.753604	0.575526	0.385978	0.291349	0.55563	0.371828	0.694791	0.605677	0.845196	0.760797	0.614299	0.390854	1	0.491914	0.774173	0.451896	0.52684	0.137357	0.660623	-0.0209627	0.0766593	0.230535	0.442219	0.287957	0.182685	0.697919	0.0861978	0.0702029	0.422148	0.144333	0.0411441	0.00297882	-0.0516877	0.140899	0.0398357	0.0252894	0.060567	0.313743	0.282342	0.735851	0.857698	0.914957	0.0318102	0.0362483	-0.00988939
17	0.340253	0.397269	0.139754	0.0875129	0.32854	0.399457	0.040795	0.0792988	0.377586	0.487534	0.412049	0.527094	0.523064	0.463727	0.428587	0.162334	0.491914	1	0.433283	0.371089	0.500327	-0.071842	0.257874	-0.29466	-0.0283346	0.159066	0.327952	0.255675	0.0407828	0.445441	0.124443	-0.0182005	0.410228	0.113462	0.0592368	0.108208	0.0245386	0.101991	0.0732633	0.109837	-0.324236	0.534801	0.347135	0.640501	0.568264	0.405981	0.125282	0.0916835	-0.0245874
18	0.648553	0.511314	0.512399	-0.147141	0.741331	0.673022	0.672691	0.326702	0.656318	0.555788	0.846121	0.58966	0.848846	0.868839	0.653009	0.177581	0.774173	0.433283	1	0.454107	0.575012	0.260649	0.694906	-0.0519005	0.071943	0.164506	0.713815	0.452224	0.381542	0.732409	0.356928	0.129598	0.520111	0.209133	0.150379	0.0351788	-0.0935367	0.256224	0.0317259	0.0743569	0.181474	0.396976	0.372216	0.785217	0.780332	0.836466	0.0676325	0.00908605	-0.00632945
19	0.31831	0.275721	0.24873	-0.0742451	0.403227	0.346288	0.265351	0.215485	0.406192	0.295722	0.40122	0.328068	0.473506	0.483333	0.461646	0.326247	0.451896	0.371089	0.454107	1	0.400809	0.107192	0.37559	0.000275182	0.100688	0.126927	0.325338	0.258269	0.103196	0.422363	0.155608	0.117296	0.227061	0.162565	0.11884	0.125937	-0.137338	0.18378	0.00809454	0.157775	0.0295625	0.294958	0.205714	0.44972	0.444147	0.44147	0.155799	0.0918111	-0.00125081
20	0.471152	0.460467	0.362449	0.106865	0.514069	0.513705	0.242686	0.194046	0.469594	0.535875	0.520322	0.539905	0.612965	0.578324	0.439911	0.1571	0.525316	0.499802	0.575012	0.400809	1	0.139182	0.434171	-0.226062	0.137613	0.249303	0.49953	0.411955	0.195506	0.529331	0.234731	0.0305732	0.46305	0.172144	0.16578	0.215742	-0.120357	0.160784	0.0602766	0.217098	-0.191608	0.535343	0.399939	0.598032	0.581155	0.560789	0.275527	0.180464	0.0332219
21	0.28167	0.175746	0.362782	-0.00217809	0.300771	0.303529	0.462024	0.363652	0.347231	0.0848602	0.331177	0.10073	0.235379	0.284346	0.362594	0.272607	0.338266	0.0967926	0.320521	0.227323	0.183385	1	0.308947	0.406862	0.180958	0.0918319	0.276235	0.156625	0.204447	0.36846	0.35288	0.415159	-0.0333163	0.239059	0.256702	0.117367	-0.116737	0.116451	-0.00999349	0.0914275	0.394066	0.00479415	-0.0358937	0.209543	0.156597	0.29861	0.0987343	0.0714439	0.00102336
22	0.339781	0.0683297	0.437796	-0.264366	0.673412	0.400948	0.532175	0.401379	0.36292	0.0466633	0.477732	0.443358	0.629397	0.659151	0.558943	0.265894	0.660623	0.274729	0.694906	0.37559	0.434171	0.172342	1	0.346167	0.479581	0.112851	0.251988	0.270713	0.292374	0.497171	0.177433	0.292004	0.288222	0.178655	0.269299	0.173848	-0.300688	0.0168469	-0.0302183	0.14988	0.373861	0.217148	0.136288	0.595892	0.680014	0.799486	0.156019	0.093126	-0.171592
23	0.064409	-0.052384	0.619827	0.0309454	0.279664	0.145662	0.874384	0.570881	0.265382	-0.28316	0.0105522	-0.220312	0.019935	0.133843	0.409847	0.299251	0.267502	-0.119369	0.184035	0.177982	-0.0473729	0.448721	0.491682	1	0.669017	-0.0785767	0.0694048	0.0494003	0.222904	0.332177	0.546922	0.789093	-0.573961	0.278493	0.513698	0.203849	-0.0151658	-0.0265937	-0.033513	-0.109897	0.897407	-0.482993	-0.285875	-0.156133	-0.0617776	0.159862	0.0572876	0.0714708	-0.107745
24	0.0579749	-0.0137484	0.529729	0.0429257	0.265345	0.184	0.596575	0.509387	0.141343	-0.178739	0.0346004	0.0636043	0.0939801	0.134527	0.206815	0.231989	0.279764	0.0441801	0.144097	0.160674	0.200777	0.181799	0.580601	0.668149	1	-0.0281921	0.0635092	0.197199	0.22055	0.300127	0.481483	0.552872	-0.269276	0.293574	0.582444	0.384698	-0.22032	-0.0782697	-0.0513176	0.179316	0.611947	-0.120653	-0.137353	-0.0275565	0.0235079	0.196872	0.28112	0.220364	-0.143528
25	0.0848599	0.00207572	-0.134652	0.013155	0.184722	0.0498965	-0.0899782	0.0419745	0.0332492	0.116722	0.211868	0.209193	0.183752	0.122543	0.111125	0.00401187	0.203214	0.164231	0.152352	0.112511	0.244831	-0.00650512	0.0359985	-0.163867	-0.158938	1	0.0205342	0.158061	0.000110168	0.0782444	-0.203245	-0.162695	0.0718941	0.0675559	-0.0201813	0.225815	-0.0195663	0.110019	0.0637455	0.2144	-0.119912	0.370139	0.161795	0.236596	0.222571	0.224667	0.207653	0.160304	0.248736
26	0.263466	0.34299	0.317813	-0.0783312	0.5546	0.384077	0.158909	0.113249	0.326564	0.120359	0.228093	0.443938	0.703193	0.684498	0.564791	-0.119856	0.477444	0.370304	0.713815	0.325338	0.49953	0.156306	0.216862	0.0565176	0.063457	0.0275242	1	0.283451	0.179222	0.315268	0.261314	0.183736	0.106359	0.196742	0.177411	0.0810184	-0.0651235	0.0591392	0.00776169	0.0593167	0.0197176	0.382685	0.0256627	0.628615	0.666498	0.599206	0.0744758	0.0182199	-0.106578
27	0.18119	0.276724	0.341538	0.0740301	0.489214	0.476346	0.15432	0.225475	0.191028	0.0611623	0.134047	0.427203	0.445051	0.415262	0.270538	0.00384989	0.364607	0.271169	0.452224	0.258269	0.411955	0.098354	0.2669	0.0187618	0.188751	0.223545	0.256419	1	0.247593	0.361457	0.258878	0.163746	0.0946016	0.284935	0.244929	0.186019	-0.189173	0.00106623	-0.00943669	0.194832	0.0198626	0.431836	-0.0452618	0.469809	0.435468	0.404849	0.22187	0.0322802	-0.0803559
28	0.146842	0.11497	0.307382	-0.0465979	0.329783	0.318748	0.269826	0.293396	0.17958	-0.0091607	0.163083	0.190571	0.260678	0.300649	0.274248	0.0506712	0.235376	0.0893181	0.382175	0.10551	0.194334	0.1515	0.292374	0.21044	0.193492	0.0628294	0.167948	0.257234	1	0.355474	0.276154	0.277388	-0.0434836	0.208206	0.253495	0.0253242	-0.075717	0.0210029	0.0395139	0.0231796	0.207571	0.0851013	-0.0929957	0.19204	0.210073	0.309968	-0.038144	-0.0486611	0.00374944
29	0.446009	0.238178	0.431519	-0.0794631	0.676884	0.503168	0.396884	0.385087	0.461975	0.141726	0.462281	0.546689	0.683209	0.685672	0.560063	0.229092	0.697919	0.456156	0.732409	0.422363	0.529331	0.236216	0.511684	0.231748	0.226441	0.169989	0.322614	0.361457	0.355474	1	0.356021	0.381784	0.155195	0.292406	0.323117	0.129507	-0.129349	0.0308702	0.00682707	0.0821835	0.170715	0.411391	0.00570468	0.716292	0.712469	0.662841	0.0885508	0.0637639	-0.125604
30	0.120494	0.290244	0.552354	0.121316	0.354645	0.345231	0.575944	0.405239	0.256328	-0.0772491	-0.0191737	0.18924	0.269371	0.3411	0.362228	0.0644078	0.323124	0.205377	0.38207	0.290362	0.316249	0.35288	0.24467	0.569035	0.498102	-0.113128	0.245625	0.258878	0.276154	0.364397	1	0.648179	-0.320729	0.335014	0.523225	0.157763	-0.0765827	-0.0586705	-0.0249921	0.00730637	0.501892	0.0765675	-0.225538	0.310368	0.237645	0.336467	0.0746487	0.0246009	-0.159027
31	0.163022	0.168051	0.660399	0.152105	0.29232	0.278315	0.754288	0.58284	0.33352	-0.106249	0.0701959	0.0315379	0.137178	0.26316	0.426684	0.256746	0.2615	0.0394992	0.305888	0.222952	0.143658	0.442801	0.403251	0.795136	0.569413	-0.0857677	0.183049	0.163746	0.277388	0.419686	0.647907	1	-0.50531	0.41232	0.532727	0.255216	-0.0977133	-0.0146644	-0.0475669	0.0179838	0.704815	-0.18268	-0.294018	0.0694864	0.0465586	0.216117	0.133302	0.055829	-0.162782
32	0.143329	0.123171	-0.289442	-0.0823185	0.328685	0.0149434	-0.471275	-0.316036	0.0260008	0.332889	0.277196	0.668503	0.610567	0.553435	0.301772	-0.117285	0.317128	0.410228	0.520111	0.219091	0.46305	-0.195681	0.135666	-0.636473	-0.329675	0.0607843	0.0799133	0.0647662	-0.0905601	0.024547	-0.330893	-0.548363	1	-0.16616	-0.333391	-0.0269016	-0.0280713	-0.0304618	0.0641813	0.110943	-0.611732	0.6092	0.476353	0.709301	0.695324	0.491289	0.0326179	0.0576742	-0.0799549
33	0.187271	0.233386	0.381008	0.150037	0.282537	0.220912	0.240247	0.333798	0.245683	0.0727922	0.138435	0.14518	0.184671	0.222672	0.218723	0.121346	0.243483	0.148126	0.223957	0.208376	0.209288	0.239059	0.215776	0.28008	0.296772	0.127367	0.196742	0.284935	0.204992	0.292406	0.335014	0.409819	-0.142122	1	0.358115	0.269959	-0.0865181	-0.0037903	0.0404544	0.163861	0.216562	0.180245	-0.0975823	0.210303	0.168976	0.177182	0.229797	0.157185	-0.0497933
34	0.076773	0.166137	0.448952	0.221245	0.246966	0.306068	0.524088	0.402122	0.169868	-0.0879618	0.0272671	0.0608537	0.105446	0.149275	0.210711	0.158449	0.235306	0.0910583	0.188602	0.204847	0.181846	0.26748	0.315197	0.510476	0.582444	0.0588239	0.17547	0.251554	0.251338	0.333847	0.523225	0.529354	-0.300332	0.333514	1	0.343574	-0.0971095	-0.00432486	0.0463387	0.19085	0.458223	0.0210705	-0.189492	0.0602603	0.0416394	0.170037	0.198865	0.22117	-0.0239945
35	0.137714	0.139916	0.158556	0.17701	0.101478	0.0913063	0.0877479	0.276	0.156632	0.215072	0.143641	0.130689	0.039719	0.0829943	0.164806	0.135525	0.0229374	0.131263	0.038745	0.158648	0.227799	0.132986	0.177203	0.211604	0.416265	0.268769	0.0809	0.183404	0.0253242	0.138232	0.158739	0.26453	-0.0463823	0.266598	0.383917	1	-0.188558	0.026114	0.20314	0.570055	0.11244	0.13048	0.0957384	0.0227378	-0.0130768	0.0383506	0.65724	0.502924	-0.0184592
36	-0.0962056	-0.0625468	-0.218001	-0.0902069	-0.150663	-0.198337	-0.00125951	-0.085248	-0.0927717	-0.0492348	-0.0835781	-0.0280254	-0.046759	-0.0584617	-0.101675	-0.102938	-0.0363919	0.0319629	-0.0884501	-0.110264	-0.114844	-0.0794735	-0.309815	0.00292503	-0.201988	-0.0208491	-0.0797162	-0.205398	-0.0651284	-0.109865	-0.0606606	-0.0839388	-0.0535527	-0.0740653	-0.0834336	-0.220563	1	-0.0582745	0.234709	-0.629499	-0.0136663	-0.105428	-0.250767	-0.0827373	0.00422747	-0.0634831	-0.373787	-0.0488542	0.247032
37	0.0269063	0.0353366	-0.0411239	-0.0780692	0.162461	0.0618419	-0.00458067	-0.0214725	0.0782814	0.0324938	0.0534849	0.158258	0.286545	0.282203	0.186145	-0.0407722	0.140899	0.13188	0.256224	0.18378	0.160784	0.0654832	-0.017747	-0.0583894	-0.0872282	0.110019	0.0563384	-0.0175547	-0.0204754	0.00609389	-0.0503467	-0.0373114	-0.00682292	-0.0448945	-0.0341931	0.048482	-0.0774758	1	0.0858297	0.132529	-0.0400409	0.142653	0.0476315	0.297758	0.327648	0.234992	0.0513204	0.000381811	0.234349
38	-0.0206469	-0.01128	-0.0900192	-0.0378978	0.00888366	-0.0364056	-0.0307951	0.0391412	-0.00657469	0.0809265	0.055293	0.109675	0.088063	0.0873987	0.031945	-0.0346858	0.0223608	0.0835608	0.0210844	0.000487272	0.0925657	-0.0213294	-0.0450384	-0.0185124	-0.0351555	0.107787	-0.0356705	-0.0197786	0.049449	-0.0258711	-0.0618359	-0.0517221	0.0599593	0.0467383	0.0392388	0.217468	0.242457	0.0858297	1	0.0517599	-0.0489004	0.106008	-0.00142499	0.0875038	0.102118	0.0435583	0.00457337	0.160711	0.295767
39	0.0938414	0.114356	0.058473	0.168923	0.094727	0.107389	-0.140286	0.0832672	0.0576174	0.210492	0.11317	0.101733	0.0410896	0.0460688	0.12267	0.104594	0.000122152	0.0950667	0.0351379	0.159064	0.216592	0.0910622	0.120933	-0.0917399	0.17845	0.244954	0.0356826	0.194832	0.0032432	0.0568688	0.0148839	0.0300869	0.0750453	0.16678	0.19864	0.574819	-0.635981	0.132529	0.048467	1	-0.112656	0.230957	0.113582	0.0643413	-0.0737428	0.0135958	0.632674	0.330618	-0.00549615
40	0.0262929	-0.130152	0.593297	-0.19155	0.381509	0.128014	0.873016	0.514126	0.185791	-0.342882	-0.00651536	-0.133911	0.232409	0.36576	0.518922	0.208986	0.338951	-0.156731	0.451148	0.144938	0.0443939	0.396009	0.519888	0.895896	0.612486	-0.0372052	0.049397	0.0639702	0.235259	0.273902	0.469396	0.693029	-0.53466	0.216562	0.452748	0.109081	-0.0308656	-0.0209851	-0.0379834	-0.121422	1	-0.400239	-0.30495	0.0189365	0.156826	0.285513	0.00375443	0.0313061	-0.0494355
41	0.345185	0.397889	0.0577958	0.139195	0.308486	0.383995	-0.243213	-0.092689	0.333925	0.553223	0.357888	0.572773	0.540845	0.444692	0.195488	-0.0305964	0.241486	0.534801	0.38738	0.264109	0.535343	-0.141222	0.0856128	-0.613779	-0.222728	0.364533	0.285277	0.377783	0.0087307	0.2958	-0.0515836	-0.266236	0.606688	0.128569	-0.0881948	0.139771	-0.0748775	0.124157	0.101015	0.225665	-0.572114	1	0.524463	0.728046	0.598243	0.406998	0.189163	0.0741716	0.0220887
42	0.0913087	0.083478	-0.253557	-0.0413697	0.155372	-0.0734411	-0.329223	-0.274446	-0.0358088	0.255936	0.212902	0.39543	0.469208	0.427217	0.256263	-0.0266804	0.179456	0.347135	0.372216	0.195827	0.399939	-0.192546	0.0750666	-0.307464	-0.154695	0.135876	0.0148952	-0.0524046	-0.169817	-0.100979	-0.182364	-0.314769	0.484055	-0.151635	-0.238417	0.103461	-0.22571	-0.00222204	-0.007044	0.104872	-0.338188	0.524463	1	0.567884	0.610975	0.404961	0.18575	0.129573	-0.0741079
43	0.625991	0.632814	0.444147	-0.0466786	0.692719	0.698046	0.253279	0.0607477	0.719493	0.690555	0.829954	0.758588	0.78356	0.714904	0.524063	0.030822	0.735851	0.640501	0.785217	0.44972	0.598032	0.103395	0.590087	-0.411869	-0.117962	0.236596	0.628615	0.469809	0.182832	0.716292	0.225083	-0.0922041	0.709301	0.160764	-0.0112733	0.0335563	-0.0821858	0.297758	0.0980482	0.101549	-0.278419	0.729005	0.567884	1	0.880278	0.828404	0.072	-0.0187616	-0.0194996
44	0.641203	0.587805	0.405289	-0.134616	0.756711	0.704895	0.329845	0.0609697	0.651327	0.662137	0.828481	0.682022	0.840252	0.763954	0.619653	-0.021366	0.857698	0.568264	0.780332	0.444147	0.581155	0.0799022	0.680014	-0.30783	-0.0657638	0.222571	0.666498	0.435468	0.216867	0.712469	0.188838	-0.14104	0.695324	0.107218	-0.0441398	-0.0193298	0.0192488	0.327648	0.102118	-0.025834	-0.162189	0.598243	0.610975	0.880278	1	0.919637	-0.00223272	-0.0305469	0.0381925
45	0.585292	0.36785	0.305096	-0.224382	0.7741	0.608123	0.413555	0.23662	0.564031	0.460524	0.67102	0.54322	0.86528	0.823718	0.650352	0.219819	0.914957	0.405981	0.836466	0.44147	0.560789	0.0958689	0.799486	-0.179756	0.0211634	0.237182	0.599206	0.395877	0.284988	0.662841	0.123	0.0316565	0.492543	0.107705	0.0652814	0.014529	-0.0730366	0.234992	0.0516442	0.0428663	-0.0245262	0.451329	0.411565	0.828404	0.919637	1	0.0662275	-0.0316526	-0.0203832
46	0.138736	0.164006	0.119667	0.128454	0.116804	0.11292	0.0096127	0.178843	0.119993	0.236845	0.118815	0.166098	0.0772829	0.0938872	0.179026	0.131405	0.0314713	0.126312	0.0676325	0.163039	0.284895	0.0996363	0.156019	0.0617745	0.308763	0.222974	0.0758593	0.227749	-0.0472544	0.0822695	0.0880076	0.139346	0.0254809	0.230462	0.232452	0.669025	-0.373317	0.0382828	0.0392954	0.632748	0.00740154	0.194516	0.189082	0.0683752	-0.00223272	0.0677603	1	0.398707	-0.0974131
47	0.0681295	0.0447588	-0.00355062	0.0908611	-0.0303931	-0.0228148	0.029735	0.0889014	0.0499244	0.133132	0.111824	0.0177266	-0.0262239	-0.00333844	0.102092	0.124474	0.0283901	0.0889515	0.0056434	0.0934992	0.18208	0.104393	0.0859305	0.0619419	0.218299	0.182998	0.0271524	0.0257255	-0.0521623	0.0641601	0.056715	0.056528	0.0453519	0.152281	0.207249	0.487963	-0.0144694	0.0042829	0.121002	0.289371	0.0272816	0.0476182	0.135228	-0.0593994	-0.0597016	-0.0393537	0.336154	1	0.0426858
48	-0.125089	-0.153203	-0.249293	-0.0814389	-0.0750762	-0.135826	-0.0855717	-0.0426012	-0.182379	-0.0546294	-0.0473983	-0.0290522	-0.0125252	0.0265636	-0.0556314	-0.0789513	-0.0307091	-0.0668999	-0.0211666	-0.013566	0.0145793	0.0108063	-0.190315	-0.11703	-0.169325	0.251263	-0.118984	-0.112616	-0.0118174	-0.158616	-0.212153	-0.187093	-0.0771898	-0.0832427	-0.0484201	0.00696084	0.238759	0.234349	0.295767	0.0115594	-0.0631474	0.0163161	-0.0365307	-0.0446825	0.0414097	-0.0382633	-0.0594472	0.0433645	1
49	0.108426	0.0974763	0.0890512	0.121819	0.134077	0.144344	0.0125274	0.11144	0.0632014	0.169581	0.124486	0.128854	0.0814017	0.0715332	0.151826	0.0986304	0.0344513	0.0659555	0.0702116	0.178629	0.210095	0.0978299	0.128805	0.0274535	0.209902	0.239872	0.0661666	0.187447	0.0190503	0.0995756	0.0609198	0.0606943	0.0298962	0.161279	0.182362	0.468605	-0.336282	0.11083	0.07883	0.649079	0.0145111	0.195563	0.107002	0.0704161	0.00513381	0.0577462	0.548604	0.27772	0.0677785
50	0.114034	0.155383	0.109593	0.173722	0.0842226	0.112703	0.0292586	0.198653	0.1057	0.223568	0.159838	0.149511	0.0992136	0.111443	0.163943	0.121675	0.03659	0.136613	0.0634438	0.127738	0.242651	0.0900766	0.171418	0.075043	0.318217	0.15668	0.0857772	0.182021	0.0315843	0.115566	0.119717	0.117923	0.0720945	0.233503	0.307003	0.597926	-0.0248696	-0.0272986	0.218144	0.540959	0.0139192	0.171404	0.143789	0.0780151	0.00317368	0.0488675	0.519829	0.405733	-0.000999232
51	0.113142	0.14691	0.214533	0.227287	0.0756254	0.0562606	0.236476	0.391043	0.176683	0.173521	0.0807706	0.0259193	-0.0126144	0.0749824	0.120248	0.135025	0.048644	-0.0156835	0.00878523	0.101166	0.112664	0.206214	0.116831	0.329813	0.514503	0.22817	0.0840921	0.179034	0.0907966	0.190786	0.270769	0.377457	-0.18222	0.193011	0.565245	0.724056	-0.119812	0.0714397	0.156837	0.492406	0.211093	-0.0822519	-0.0281171	-0.0398659	-0.055543	-0.0122373	0.55504	0.474642	0.0825302
52	0.101717	0.129337	0.0495223	0.0558723	0.086382	0.0576145	0.0805625	0.124402	0.109138	0.210436	0.178623	0.153168	0.14699	0.16603	0.194342	0.138518	0.126697	0.183445	0.114278	0.158057	0.41199	0.157924	0.138714	0.0915175	0.429472	0.20889	0.0827074	0.0909679	0.028217	0.0835686	0.0690397	0.0739417	0.100278	0.165932	0.282213	0.425043	-0.0652911	0.0570731	0.235346	0.366567	0.0281624	0.165361	0.131508	0.13112	0.0907735	0.0842431	0.306905	0.45093	0.12385
53	-0.0582036	0.000661777	-0.178771	0.100667	-0.111823	-0.113746	-0.180299	-0.0807732	-0.0611269	0.101131	-0.0235135	0.0162781	-0.0755983	-0.0814356	-0.11842	-0.121496	-0.151965	0.0338283	-0.157204	-0.00766945	0.013076	-0.0283902	-0.210441	-0.102244	-0.0912815	0.218342	-0.0740932	-0.0319177	-0.0542899	-0.116689	-0.0906444	-0.100862	-0.0237758	-0.00285215	-0.036399	0.144829	0.232652	0.11741	0.308562	0.05835	-0.137668	0.0943247	0.00748209	-0.0156096	-0.0612072	-0.0900684	0.0134098	0.114411	0.390554
54	0.15713	0.170799	0.0864366	-0.0448655	0.138113	0.118041	0.16356	0.08363	0.208588	0.159914	0.238831	0.155244	0.262025	0.282441	0.263041	0.150641	0.229715	0.207213	0.253213	0.199202	0.220938	0.133222	0.142855	0.0450208	0.167241	0.0973503	0.165272	0.046962	0.0141112	0.217034	0.0850787	0.0610857	0.14993	0.104574	0.0810423	0.151231	0.0823487	0.0897072	0.141719	0.111462	0.0550401	0.145691	0.146503	0.244689	0.236514	0.184717	0.0434591	0.24351	0.110141
55	0.258425	-0.0636534	0.267744	-0.393655	0.63897	0.216214	0.538846	0.348941	0.253327	-0.0361924	0.418889	0.353671	0.66171	0.659642	0.582895	0.257023	0.662698	0.202501	0.67494	0.324963	0.347364	0.167022	0.700965	0.363194	0.265213	0.290382	0.168575	0.118337	0.220141	0.37555	-0.0100817	0.201063	0.182824	0.068473	0.137592	0.0912474	0.0254282	0.0655432	0.0776005	-0.0601691	0.434415	0.172744	0.116221	0.56206	0.730638	0.767205	0.00822775	0.0871025	0.066436
56	0.0326219	-0.148404	-0.0404594	-0.263974	0.195889	-0.0305865	0.214182	0.0365147	0.0676576	-0.0761133	0.210568	0.190459	0.261781	0.231059	0.0900644	-0.00929929	0.300432	0.127248	0.16982	0.0660671	0.0994786	-0.0844689	0.136504	0.0856283	-0.115213	0.322317	-0.0116096	-0.0595219	0.0537998	0.0699474	-0.170892	-0.0759033	0.0628497	-0.0839951	-0.0778013	-0.101414	0.434416	0.112866	0.233134	-0.237926	0.181245	0.192021	-0.0118036	0.319456	0.329732	0.279716	-0.277385	0.0269452	0.481985
57	-0.0182901	0.237827	-0.139024	0.16812	-0.0555503	0.0296737	-0.316443	-0.297721	-0.0750796	0.211553	-0.0277838	0.164498	0.135315	0.0827777	0.0164376	-0.215338	-0.160457	0.161206	0.0944627	0.0496895	0.206619	-0.125857	-0.217982	-0.29797	-0.16483	0.0193473	0.102508	0.0339248	-0.19102	-0.148381	0.0278285	-0.172484	0.244866	-0.0622995	-0.112619	0.00125069	-0.0841641	0.0642157	-0.144448	0.260618	-0.324404	0.170978	0.348568	0.298318	0.211777	0.0446185	0.108434	0.0222364	-0.0772303
58	0.0600283	-0.176724	0.504349	-0.0400868	0.278805	0.133031	0.65763	0.465964	0.173701	-0.29385	0.0586666	-0.0517604	0.0614264	0.07526	0.158631	0.265895	0.237921	-0.138557	0.118772	0.105076	-0.00590144	0.169006	0.610049	0.726095	0.728059	-0.0744868	0.0249726	0.142918	0.242036	0.293737	0.369151	0.490418	-0.275992	0.1998	0.394081	0.157163	-0.184709	-0.0665712	-0.00777818	0.052106	0.731068	-0.270379	-0.237721	-0.0966719	-0.0178076	0.172419	0.0666111	0.0745863	-0.156878
59	0.309125	0.153856	0.355931	-0.244389	0.704629	0.52193	0.455225	0.284086	0.354887	0.111062	0.398662	0.412004	0.6824	0.759194	0.545979	0.0802586	0.802797	0.286195	0.703943	0.390379	0.485962	0.154548	0.694703	0.207331	0.200386	0.139075	0.315469	0.26943	0.272795	0.499641	0.125397	0.237323	0.282436	0.134306	0.203273	0.0978033	-0.194819	0.093229	-0.0264208	0.0921145	0.25467	0.372325	0.138603	0.524057	0.68667	0.752941	0.124372	0.0290139	-0.158663
60	0.340087	0.250904	-0.171868	-0.0725742	0.529563	0.320529	-0.322633	-0.194225	0.189536	0.357595	0.524652	0.674553	0.737893	0.653825	0.392229	-0.0898855	0.489553	0.485718	0.656308	0.308012	0.577412	-0.107363	0.3672	-0.557723	-0.25672	0.22202	0.226233	0.265917	0.0158717	0.205558	-0.201231	-0.361073	0.667297	-0.06051	-0.215852	0.0219137	-0.313195	0.103626	-0.0531997	0.305641	-0.499899	0.673071	0.471697	0.888151	0.723027	0.767634	0.18493	0.00950532	-0.0556849
61	0.539095	0.460526	0.336125	0.000883558	0.619038	0.576346	0.324627	0.173515	0.498214	0.521949	0.595385	0.52701	0.76536	0.729751	0.624348	0.220171	0.800247	0.479498	0.751173	0.438782	0.542374	0.058758	0.592277	-0.127078	0.00573854	0.0609443	0.558853	0.324832	0.202722	0.593213	0.21492	0.0542747	0.527711	0.15707	0.0797659	0.0306207	-0.125098	0.185239	-0.0293106	0.0531766	-0.110448	0.421276	0.500884	0.663852	0.732787	0.717933	0.0887803	-0.0133492	-0.0973368
62	0.206213	0.133158	0.2231	-0.140097	0.393705	0.200758	0.314198	0.146263	0.223361	0.0207182	0.248291	0.214657	0.354839	0.35579	0.356613	0.0398414	0.489728	0.194115	0.444221	0.197964	0.220259	0.198533	0.294039	0.197349	0.105554	0.119716	0.175689	0.107262	0.128868	0.27693	0.166924	0.242085	0.00577115	0.126058	0.121002	0.0214112	0.0292055	0.0351882	-0.016127	-0.0997793	0.217308	0.0668359	-0.0223517	0.43214	0.457702	0.44204	-0.0240954	-0.00419229	-0.0261328
[truncated: 14 more columns]

## Sheet: Figure 7C-E
Figure 7 Cii					Figure 7 Dii					Figure 7 Eii
TPCs					SCs transient activity					SCs persistent activity
correlation coeffient	Probability				correlation coeffient	Probability				correlation coeffient	Probability
bin center	Intratubular pairing	Intertubular pairing	randomized control		bin center	Intratubular pairing	Intertubular pairing	randomized control		bin center	Intratubular pairing	Intertubular pairing	randomized control
-0.45	0	0	0		-0.45	0	0	0		-0.45	0.000191718	0.00018352	0
-0.4	0	0	0		-0.4	0	1.85963e-05	0		-0.4	0.000671012	9.176e-05	0
-0.35	0	0	0		-0.35	1.40592e-05	9.29817e-06	0.00101266		-0.35	0.000766871	0.00055056	0.00101266
-0.3	0	0	0		-0.3	1.87455e-05	5.5789e-05	0.00151899		-0.3	0.00191718	0.00174344	0.00151899
-0.25	0	0	0.0016		-0.25	4.68639e-05	0.00010228	0.00202532		-0.25	0.00268405	0.00220224	0.00202532
-0.2	0	0	0.0048		-0.2	0.000192142	0.000539294	0.00911392		-0.2	0.00460123	0.0064232	0.00911392
-0.15	0	0	0.0032		-0.15	0.000688899	0.00105999	0.0106329		-0.15	0.0110238	0.0132134	0.0106329
-0.1	0.00164474	0	0.0224		-0.1	0.00301335	0.00467698	0.0324051		-0.1	0.0279908	0.0232153	0.0324051
-0.05	0.00740132	0	0.0704		-0.05	0.0145137	0.0206698	0.0668354		-0.05	0.0522431	0.0524867	0.0668354
0	0.0254934	0.00919118	0.1408		0	0.0946416	0.131309	0.196456		0	0.0830138	0.108093	0.196456
0.05	0.152138	0.1875	0.232		0.05	0.334992	0.42872	0.28557		0.05	0.14676	0.175537	0.28557
0.1	0.354441	0.375	0.2608		0.1	0.279252	0.264077	0.178228		0.1	0.157113	0.142503	0.178228
0.15	0.217928	0.262868	0.1568		0.15	0.136632	0.0862499	0.101266		0.15	0.112442	0.0979996	0.101266
0.2	0.100329	0.119485	0.0656		0.2	0.0649721	0.0314371	0.0516456		0.2	0.078796	0.0745091	0.0516456
0.25	0.0608553	0.0238971	0.032		0.25	0.0324157	0.0148771	0.0293671		0.25	0.0670054	0.0578088	0.0293671
0.3	0.0254934	0.0128676	0.008		0.3	0.0174287	0.00733626	0.0177215		0.3	0.0418903	0.0410167	0.0177215
0.35	0.0115132	0.00367647	0.0016		0.35	0.00938683	0.00423067	0.00911392		0.35	0.0397814	0.0367957	0.00911392
0.4	0.00986842	0.00183824	0		0.4	0.00521595	0.00228735	0.00253165		0.4	0.0365222	0.0378051	0.00253165
0.45	0.015625	0	0		0.45	0.00307896	0.00131104	0.00202532		0.45	0.030579	0.0299137	0.00202532
0.5	0.00904605	0	0		0.5	0.00167773	0.000464909	0.00101266		0.5	0.0243482	0.025601	0.00101266
0.55	0.00164474	0.00367647	0		0.55	0.00104506	0.000232454	0		0.55	0.0230061	0.0216553	0
0.6	0.00328947	0	0		0.6	0.000379597	0.000148771	0.000506329		0.6	0.0170629	0.0155992	0.000506329
0.65	0.00328947	0	0		0.65	0.000201515	3.71927e-05	0.000506329		0.65	0.0114072	0.0103689	0.000506329
0.7	0	0	0		0.7	0.000112473	7.43854e-05	0		0.7	0.0112155	0.00899248	0
0.75	0	0	0		0.75	2.34319e-05	5.5789e-05	0.000506329		0.75	0.00738114	0.00789136	0.000506329
0.8	0	0	0		0.8	3.28047e-05	9.29817e-06	0		0.8	0.00450537	0.0036704	0
0.85	0	0	0		0.85	1.87455e-05	0	0		0.85	0.00316334	0.00266104	0
0.9	0	0	0		0.9	4.68639e-06	0	0		0.9	0.00115031	0.0009176	0
0.95	0	0	0		0.95	0	9.29817e-06	0		0.95	9.58589e-05	0.00018352	0
0.95	0	0	0		1	0	0	0		1	0	0	0

## Sheet: Figure 8
Figure 8 B					Figure 8 D						Figure 8 E			Figure 8 G						Figure 8 I					Figure 8 J					Figure 8 K						Fig 8 K inset						Figure 8 L
active ROIs					hot spot size (µm2)						relative hot spot size				pre control	post control	pre FSH	post FSH		number of active cells / mm2 tubule area					signal decay (s)					pSC FDHM (s)						pTPC FDHM (s)						activity state	number of tubules
control		FSH			control 1	control 2	control FSH	FSH			control	FSH		number of tubules with hot spot	12	14	28	4		control	FSH				control	FSH	Statistics			control	FSH	Statistics				control	FSH	Statistics				1		2		3		4
luminal activity	basal activity	luminal activity	basal activity		21629.1	21993.2	26109.4				0.340316	0.353956		number of all tubules	43	61	75	34		249.078	175.64				1	2	Mann-Whitney U test			24	20		Mann-Whitney U test			1	1	MannwhitneyU				control in vivo		FSH in vivo		control in vitro		FSH in vitro
13	0	34	0		23785.4		28211				0.25543	0.612769		% hot spot occurrence	27.907	22.9508	37.3333	11.7647		198.181	254.02				1.5	1				14	46					2	1					with persitent activity	without pers. act.	with persitent activity	without pers. act.	with persitent activity	without pers. act.	with persitent activity	without pers. act.
3	0	11	0		24643.9	25660.8	29849.5				0.570498	0.643648								407.631	328.009				1.5	5	Test statistics	200142		2	2	Test statistics	187260			1	4	Test statistics	22646			17	73	0	54	19	80	2	41
2	0	42	0		29271.9	25153.7	31613.8	32107			0.516473	0.711276								117.813	140.166				1	33	associated degrees of freedom	n1=361; n2=806		2	6	associated degrees of freedom	n1=355; n2=770			1	1	associated degrees of freedom	n1=342; n2=143
2	2	46	0		31866		34127.4	51240.4			0.803325	0.549566								17.2864	16.6215				1	0.5	effect size	0.3006		2	1	effect size	0.37011			1	4	effect size
8	0	23	3		36655.1	70298	40835.1				0.539034	0.400751								339.073	335.243				1.5	1	confidence intervall (Median Differenz)	[3,5]		21	1	confidence intervall	5.5	10		1	8	confidence intervall (Median Differenz)
13	0	34	0		45117.7		41269.7				0.771129	0.83056		statistics						36.6104	42.9258				1.5	2				24	1					1	2
10	0				54595.9	36661.7	47520.9	46955.2			0.389051	0.899993		Fishers Exact Test						63.3172	16.6517				12	1	p value	2.07649e-25		18	11	p value	1.25074e-24			2	1	p value	0.088
4	0				58881.8	54678.9	48776.7				0.751829	0.841331								46.7873	30.6119				4	5				24	5					2	1
46	1				75121.6	51879.3	56390.8	75576.9			0.823129			Effect size (Odds ratio)	0.3455					297.203	370.793				14	42				20	1					1	1
13	0				76875.9	35686.1	58134.5				0.194064			95 % CI lower	0.01182					124.005	19.3615				20	1				2	1					1	2
40	0				80457.7	41321.6	84810.2	43922.5			0.368935			95 % CI upper	1.0101					201.086	249.537				24	0.5				2	1					2	1
5	0				124934	91137.9	85147.6				0.436256									21.0834	84.6578				24	7				7	1					1	1
13	0					30568.7	97709.1	57665.3			0.578905									33.5008	8.4593				24	0.5				20	11					1	1
60	1					40556.3	129679	132849			0.779634			p value						113.359	206.583				22	0.5				15	1					1	1
37	0					43000.1	193388	174025						0.0418						53.1114	39.4169				22	1				35	19					2	1
19	0					63181	220997	226500		mean	0.541201	0.649317								37.9793	30.2429				24	1				1	20					1	1
50	0					108643				SD	0.209	0.192593								63.3164	106.689				20	3				18	2					1	1
5	0									median	0.539034	0.643648								156.296	102.718				32	6				1	4					1	1
67	0																			64.3732	27.821				12	0.5				1	2					2	2
5	0																			103.017	18.5224				10	0.5				1.5	15					2	1
19	1																			73.5196	86.6862				10	1				12	21					3	1
4	0																								4	1				14	1					1	2
6	0																								4	1				1	1					1	1
38	2																								2	1				1	1					1	1
																									0.5	10				47	1					1	1
																									2	2				6	1					1	6
																									2	1				15	1					1	1.5
																									0.5	1				23	2					1	1
																									2	0.5				15	3					1	1
																									2	1				1	2					2	1
																									6	0.5				1	27					1	1
																									18	5				12	1					4	1
																									6	0.5				1	1					1	1
																									6	0.5				12	2					2	1
																									8	0.5				1	13					1	2
																									0.5	0.5				2	1					1	1
																									6	0.5				18	1					1	1.5
																									4	2				18	1					1	1
																									2	2				3	20					2	1.5
																									2	1				1	2					1	1
																									4	1				17	1					2	1.5
																									4	16				14	22					2	2
																									12	13				1	2					1	1.5
																									16	2				25	1					2	1
																									16	4				14	1					1	2
																									8	1				24	1					1	2
																									14	1				1	14					1	1
																									4	0.5				2	2					2	1
																									16	0.5				2	1					1	2
																									6	1				3	1					1	1
																									16	0.5				9	3					1	1
																									10	9				2	3					1	1
																									8	4				9	2					1	2
																									8	17				3	4					1	1
																									16	4				4	1					1	1
																									14	0.5				2	46					1	2
																									14	1				19	1					1	1
																									16	1				14	1					1	1
																									14	35				2	17					1	1
																									12	1				1	1					1	1
																									14	1				2	25					1	1
																									4	0.5				1	3					1	2
																									18	3				1	3					1	1
																									20	1				1	2					2	1.5
																									22	11				26	2					1	1
																									8	1				4	3					1	1
																									6	12				40.5	2					2	1.5
																									4	4				10	19					1	2
																									10	0.5				3	1					1	2
																									14	29				24	2					4	1
																									16	0.5				7	1					1	1
																									2	2				9	5					1	1
																									10	4				22	1					2	1
																									2	1				1	3					1	1
																									10	2				9	1					1	1
																									6	1				23	1					1	1
																									6	0.5				1	14					1	2
																									6	9				1	1					2	1
																									4	0.5				12	1					2	2
																									2	10				14.5	1					1	1
																									0.5	0.5				38	13					2	1
																									2	2				12	5					1	1
																									0.5	0.5				1	20					1	1
																									9.5	3				1	1					2	1.5
																									0.5	0.5				4.5	13					1	1
																									1	1				12	10					1	5
																									1	0.5				1	2					1	2
																									4	0.5				16	2					1	1
																									0.5	0.5				16	17					1	1
																									1	1				23.5	35					1	1
																									1.5	1				35	1					1	2
																									1	3				14	1					1	1
																									0.5	2				1	1					1	1
																									4	3				12	2					1	2
																									5	0.5				1	13					1	1
																									4	8				10	2					1	1
																									5	1				1	2					1	1
																									4	0.5				1.5	19					1	1
																									5	28				14	2					1	1
																									6	2				1	1					2	1
																									4	2				22.5	1					1	1
																									6	1				2	1					2	1
																									20	1				13	2					1	1
																									8	1				4	46					2	1
																									19	1				1	2					1	1
																									11	0.5				1	1					1	3
																									9	1				1	1					1	1
																									10	0.5				1	3					1	2
																									11	1				12	11					1	1
																									29	3				24	2					1	1
																									3	0.5				1	24					1	1
																									28	0.5				28	1					5	1
																									27	2				1	3					1	1
																									2	1				10	2					1	2
																									3	1				21	1					7	1
																									45	1				20	2					1	1
																									9	0.5				16	20					1	1
																									8	2				18	2					1	1
																									1	4				1	3					1	2
																									2	23				1	1					1	1
																									3	37				26	1					1	1
																									37	3				8	2					1	2
																									17	1				21	13					1	2
																									16	2				16	2					1	1
																									5	0.5				1	3					1	1
																									1	3				18	21					1	1
																									0.5	3				5	2					2	1
																									6	0.5				3	1					1	1.5
																									3	0.5				24	4					1	2
																									1	1				26	2					1	1
																									1	15				4	15					1	1
																									1	0.5				30	1					1	2
																									1	1				2	8					1	2
																									1	14				1	1					1	1
																									1	2				19	10					2	1
																									37	3				1.5	15					1	1
																									2	17				2	1					2	1
																									7	13				5	3					2	2
																									4	0.5				2	3					2	2
																									29	4				25	1					1	1
																									13	1				1	1					1	1
																									16	6				14	9					1	1
																									10	7				1	1					1
																									22	0.5				20	5					1
																									1	1				25	1					1
																									0.5	0.5				1	2					1
																									2	0.5				4	1					1
																									5	2				1	36					1
																									1	2				0.5	1					1
																									0.5	1				3	2					1
																									1	1				21	1					2
																									0.5	7				2	1					1
																									1	2				8	1					1
																									1	2				6	1					1
																									1	3				1	1					1
																									2	1				16.5	1					1
																									15	0.5				13	3					2
																									7	4				4	1					1
																									9	12				2	1					1
																									0.5	2				23	4					1
																									1	3				6	3					1
																									0.5	24				20	1					1
																									1	4				6	1					1
																									1	1				23	5					1
																									1	0.5				1	1					2
																									7	0.5				14.5	2					4
																									6	2				25	1					1
																									15	1				1	3					1
																									8	0.5				2	2					1
																									3	3				21	1					1
																									11	1				18	2					1
																									1	2				2	1					1
																									10	9				12	13					1
																									0.5	1				15	22					1
																									8	0.5				10	1					2
																									1	9				1	2					1
																									0.5	45				8	3					2
																									1	1				32	1					1
																									1	3				7.5	10					1
																									0.5	2				14	13					2
																									0.5	2				1	3					1
																									0.5	0.5				16	20					2
																									1	1				2	1					1
																									1	1				23.5	1					1
																									1	4				2	3					1
																									6	0.5				15	1					1
																									0.5	2				8	1					1
																									1	9				16	3					6
																									13	1				2	4					1
																									21	2				15	2					1
																									11	1				1.5	17					1
																									23	2				2	7					1
																									9	19				17	3					1
																									0.5	1				1	4					1
																									0.5	0.5				5	1					1
																									15	25				14	2					1
																									0.5	14				19	1					1
																									15	3				16	1					1
																									15	9				2	2					1
																									1	0.5				30	1					1
																									0.5	2				16	7					1
																									0.5	2				49	2					2
																									7	1				1	1					1
																									3	1				13	7					1
																									3	0.5				30	10					1
																									2	16				8	1					1
																									3	21				47	1					2
																									4	20				3	10					1
																									1	4				2	1					2
																									1	1				6	1					1
																									2	1				1	1					1
																									4	3				21	2					1
																									2	1				16	2					2
																									13	0.5				21	32					2
																									21	0.5				23	15					1
																									3	3				42	1					1
																									1	4				16	1					1
																									1	1				9	1					1
																									1	3				14	1					2
																									2	1				1	2					1
																									1	1				35	1					1
																									10	1				5	1					1
																									12	1				1	1					1
																									7	0.5				26	2					2
																									11	1				2	1					1
																									21	1				27	18					2
																									8	1				14	1					1
																									1	0.5				2	12					1
																									2	1				14	12					1
																									1	26				8	6					1
																									12	46				23	30					2
																									23	0.5				8	1					2
																									10	4				1	4					1
																									20	6				1	2					2
																									6	14				1	19					1
																									16	4				7	14					1
																									24	0.5				12	1					1
																									23	1				1	2					1
																									10	0.5				2	3					1
																									19	11				17	1					1
																									25	2				1	49					1
																									14	1				8	1					1
																									18	1				24	1					1
																									8	0.5				12	3					1
																									6	0.5				18	3					2
																									8	1				13	27					2
																									24	22				20	1					1
																									5	0.5				12	3					1
																									4	1				6	1					1
																									2	1				4	21					1
																									8	2				18	2					1
																									7	15				2	1					1
																									13	1				35	24					1
																									11	1				20	1					1
																									7	4				12	1					2
																									5	8				3	1					1
																									8	0.5				20	21					1
																									4	1				8	1					1
																									2	0.5				19	1					1
																									2	0.5				5	1					1
																									2	1				4	3					1
																									5	4				2	23					1
																									4	2				33	2					1
																									4	23				20	2					1
																									4	2				12	1					1
																									5	7				25	3					1
																									33	0.5				19	11					1
																									9	42				27	2					1
																									6	0.5				24	1					1
																									6	19				14	12					1
																									2	2				1.5	1					1
																									4	4				42	2					2
																									4	23				16.5	1					1
																									4	1				1	2					1
																									9	0.5				1	2					1
																									9	0.5				29.5	20					2
																									11	2				1	19					1
																									2	1				4	3					1
																									6	0.5				21.5	12					1
																									3	4				6	1					3
																									5	0.5				1.5	1					2
																									0.5	0.5				6	1					2
																									1	3				36	3					1
																									0.5	16				15	3					1
																									1	9				2	17					2
																									0.5	0.5				4	1					1
																									1	15				2	2					1
																									1	2				14	12					1
																									0.5	1				19	1					2
																									1	7				39.5	2					1
																									0.5	2				14	1					1
																									0.5	16				11	1					1
																									0.5	0.5				22	2					1
																									5	0.5				19	20					1
																									3	15				20	25					1
																									1	32				16	1					2
																									1	0.5				21	2					1
																									1	3				34	16					2
																									7	0.5				1	2					2
																									9	1				1	1					1
																									5	0.5				20	11					1
																									3	2				12	2					2
																									1	32				20	5					1
																									1	1				23	2					1
																									0.5	2				8	17					1
																									3	4				1	2					1
																									0.5	5				1	3					1
																									0.5	12				1	12					1
																									4	0.5				19	5					1
																									0.5	7				1	1					1
																									0.5	14				11	1					1
																									2	1				16	2					1
																									2	7				1	2					2
																									1	1				1	1					1
																									0.5	2				4	2					1
																									1	3				26.5	2					2
																									0.5	29				16	8					1
																									0.5	0.5				11	2					2
																									1	4				2	1					3
																									1	0.5				16	1					1
																									2	0.5				15	1					2
																									0.5	0.5				30	1					1
																									0.5	6				1	8					1
																									1	4				25	4					1
																									31.5	1				1	1					1
																									27.5	1				3	3					1
																									25	0.5				20	1					1
																									27	0.5				12	17					1
																									16	0.5				18	1					1
																									15	4				6	1					1
																									40.5	0.5				6	3					1
																									26	1				18	3					1
																									13.5	1				1	1					2
																									27	0.5				2	2					2
																									40	1				2	20					1
																									15.5	4				1	1					1
																									13	0.5				2	1					1
																									21.5	2				25	1					1
																									26.5	0.5				1	1					1
																									19	2				3	2					5
																									28.5	0.5				5	1					1
																									24	0.5				22	2
																									16.5	1				8	18				mean	1.2924	1.4021
																									14	4				1	2				SD	0.70349	0.919773
																									13	1				2	1				median	1	1
																									15	0.5				11	2
																									16.5	0.5				25	1
																									22	1				17	1
																									19.5	3				10	1
																									14	11				15	1
																									33.5	10				28	20
																									32	0.5				16	17
																									16.5	20				22	1
																									25.5	2				35.5	1
																									12	20					1
																									22	0.5					1
																									36	0.5					2
																									23	1					1
																									9	6					1
																									38	2					2
																										0.5					10
																										0.5					1
																										1					2
																										1					2
																										5					2
																										27					1
																										0.5					1
																										2					1
																										3					12
																										13					1
																										9					15
																										1					2
																										1					1
																										30					11
																										1					45
																										1					2
																										13					1
																										1					1
																										3					1
																										3					12
																										0.5					1
																										13					1
																										6					34
																										2					1
																										0.5					3
																										1					41
																										1					1
																										2					11
																										1					1
																										1					3
																										0.5					1
																										1					1
																										0.5					1
																										2					1
																										1					1
																										15					2
																										0.5					1
																										20					1
																										2					11
																										1					1
																										1					2
																										2					1
																										2					19
																										0.5					23
																										0.5					13
																										23					2
																										0.5					6
																										2					3
																										0.5					17
																										1					18
																										3					1
																										1					1
																										1					11
																										1					36
																										0.5					2
																										0.5					1
																										2					1
																										3					1
																										0.5					3
																										1					1
																										2					1
																										1					1
																										7					1
																										2					2
																										0.5					1
																										7					2
																										2					1
																										2					2
																										13					11
																										0.5					1
																										3					2
																										5					3
																										0.5					3
																										9					2
																										6					1
																										3					2
																										2					1
																										9					4
																										0.5					1
																										0.5					1
																										5					19
																										9					2
																										1					2
																										0.5					2
																										0.5					3
																										7					1
																										1					12
																										2					4
																										1					2
																										8					2
																										1					20
																										1					13
																										1					15
																										2					2
																										1					12
																										0.5					1
																										1					1
																										9					2
																										2					2
																										15					2
																										1					11
																										1					2
																										4					2
																										1					2
																										1					21
																										1					2
																										1					1
																										3					14
																										1					1
																										2					19
																										4					1
																										1					2
																										4					1
																										2					1
																										1					10
																										2					3
																										1					6
																										28					1
																										0.5					19
																										1					1
																										4					1
																										4					2
																										3					23
																										2					1
																										0.5					1
																										3					1
																										0.5					20
																										0.5					1
																										1					2
																										1					2
																										1					25
																										1					1
																										1					16
																										1					6
																										0.5					1
																										3					1
																										2					4
																										0.5					1
																										2					2
																										7					22
																										0.5					1
																										2					1
																										0.5					18
																										0.5					2
																										23					16
																										4					48
																										1					2
																										0.5					1
																										1					5
																										2					1
																										1					2
																										0.5					1
																										2					17
																										12					1
																										12					2
																										2					3
																										23					1
																										4					1
																										9					19
																										1					8
																										1					1
																										2					2
																										8					13
																										1					1
																										0.5					1
																										1					1
																										0.5					1
																										1					2
																										11					1
																										1					2
																										0.5					1
																										12					2
																										0.5					2
																										2					3
																										2					25
																										6					20
																										0.5					1
																										1					1
																										1					1
																										0.5					6
																										0.5					1
																										0.5					1
																										19					5
																										6					2
																										0.5					1
																										2					38
																										2					2
																										34					18
																										18					1
																										0.5					16
																										5					2
																										0.5					2
																										2					1
																										3					2
																										0.5					31
																										1					1
																										0.5					5
																										1					1
																										1					1
																										1					1
																										0.5					33
																										11					18
																										1					1
																										0.5					15
																										0.5					2
																										25					2
																										0.5					4
																										0.5					16
																										0.5					1
																										0.5					1
																										1					46
																										1					3
																										1					1
																										1					2
																										0.5					1
																										0.5					10
																										1					19
																										12					15
																										1					1
																										0.5					2
																										1					1
																										3					2
																										4					1
																										16					1
																										1					1
																										13					3
																										1					2
																										0.5					13
																										1					5
																										0.5					12
																										1					3
																										24					2
																										38					1
																										0.5					1
																										2					1
																										5					2
																										25					1
																										6					1
																										0.5					1
																										0.5					6
																										2					20
																										2					1
																										1					1
																										2					11
																										2					45
																										0.5					2
																										5					1
																										9					1
																										3					3
																										1					1
																										0.5					2
																										1					5
																										15					6
																										1					2
																										0.5					1
																										0.5					1
																										0.5					2
																										2					1
																										0.5					12
																										0.5					2
																										2					1
																										2					6
																										22					3
																										2					1
																										1					1
																										12					48
																										1					3
																										26					2
																										0.5					2
																										1					1
																										19					2
																										10					1
																										0.5					1
																										1					1
																										18					2
																										1					20
																										1					2
																										1					8
																										2					2
																										0.5					3
																										0.5					1
																										1					1
																										16					1
																										6					12
																										20					31
																										0.5					1
																										0.5					11
																										0.5					17
																										1					2
																										0.5					2
																										0.5					1
																										1					10
																										2					2
																										1					41
																										1					22
																										5					3
																										0.5					1
																										2					1
																										6					27
																										5					2
																										0.5					1
																										6					1
																										3					1
																										1					1
																										2					1
																										1					1
																										1					1
																										5					1
																										1					1
																										24					21
																										1					25
																										1					1
																										0.5					1
																										14					1
																										1					13
																										13					2
																										2					1
																										0.5					8
																										0.5					1
																										0.5					2
																										3					2
[truncated: 127 more rows]

[truncated: 4 more sheets: S1 Fig , S2 Fig juvenile, S3 Fig LH treatment, S4 Fig juvenile FSH treatmen]
